# Supplementary material for: Thermal regimes of Rocky Mountain lakes warm with climate change
Source: PLoS One. 2017 Jul 6;12(7):e0179498. doi: 10.1371/journal.pone.0179498 (PMC5500263; doi:10.1371/journal.pone.0179498)
Supplement: S1 File — Water temperatures (°C) collected from each of the 27 SRM lakes, summarized as daily mean lake surface water temperature. These water temperature data were used with air temperature from the closest SNOTEL station to fit models of daily lake surface temperature [sensu 38]. (CSV) [file pone.0179498.s003.csv]

Lake	Date	Daily mean lake surface water temperature (�C)
adams_lk	8/22/2001	13.2
adams_lk	8/23/2001	12.2
adams_lk	8/24/2001	12.91
adams_lk	8/25/2001	12.83
adams_lk	8/26/2001	13.32
adams_lk	8/27/2001	13.87
adams_lk	8/28/2001	12.92
adams_lk	8/29/2001	13.01
adams_lk	8/30/2001	13.01
adams_lk	8/31/2001	12.31
adams_lk	9/1/2001	11.39
adams_lk	9/2/2001	11.82
adams_lk	9/3/2001	12.67
adams_lk	9/4/2001	12.82
adams_lk	9/5/2001	13.27
adams_lk	9/6/2001	11.11
adams_lk	9/7/2001	7.81
adams_lk	9/8/2001	5.4
adams_lk	9/9/2001	7.28
adams_lk	9/10/2001	8.82
adams_lk	9/11/2001	9.72
adams_lk	9/12/2001	9.74
adams_lk	9/13/2001	9.36
adams_lk	9/14/2001	9.35
adams_lk	9/15/2001	8.7
adams_lk	9/16/2001	8.2
adams_lk	9/17/2001	7.22
adams_lk	9/18/2001	6.2
adams_lk	9/19/2001	6.46
adams_lk	9/20/2001	7.35
adams_lk	9/21/2001	8.34
adams_lk	9/22/2001	8.56
adams_lk	9/23/2001	9.02
adams_lk	9/24/2001	9.61
adams_lk	9/25/2001	10.14
adams_lk	9/26/2001	9.54
adams_lk	9/27/2001	9.91
adams_lk	9/28/2001	10.51
adams_lk	9/29/2001	10.29
adams_lk	9/30/2001	8.95
adams_lk	10/1/2001	9.07
adams_lk	10/2/2001	8.9
adams_lk	10/3/2001	8.62
adams_lk	10/4/2001	7.38
adams_lk	10/5/2001	6.4
adams_lk	10/6/2001	5.81
adams_lk	10/7/2001	5.11
adams_lk	10/8/2001	5.86
adams_lk	10/9/2001	3.41
adams_lk	10/10/2001	1.66
adams_lk	10/11/2001	1.52
adams_lk	10/12/2001	0.67
adams_lk	10/13/2001	0.26
adams_lk	10/14/2001	0.21
adams_lk	10/15/2001	0.43
adams_lk	10/16/2001	0.8
adams_lk	10/17/2001	1.03
adams_lk	10/18/2001	1.1
adams_lk	10/19/2001	1.15
adams_lk	10/20/2001	1.67
adams_lk	10/21/2001	1.91
adams_lk	10/22/2001	1.16
adams_lk	10/23/2001	0.32
adams_lk	10/24/2001	0.26
adams_lk	10/25/2001	0.87
adams_lk	10/26/2001	1.99
adams_lk	10/27/2001	2.27
adams_lk	10/28/2001	1.8
adams_lk	10/29/2001	3.05
adams_lk	10/30/2001	1.94
adams_lk	10/31/2001	0.73
adams_lk	11/1/2001	0.65
adams_lk	11/2/2001	1.68
adams_lk	11/3/2001	3.14
adams_lk	11/4/2001	3.5
adams_lk	11/5/2001	3.42
adams_lk	11/6/2001	3.27
adams_lk	11/7/2001	2.22
adams_lk	11/8/2001	2.53
adams_lk	11/9/2001	2.35
adams_lk	11/10/2001	2.05
adams_lk	11/11/2001	1.63
adams_lk	11/12/2001	1.44
adams_lk	11/13/2001	1.46
adams_lk	11/14/2001	1.54
adams_lk	11/15/2001	1.51
adams_lk	11/16/2001	1.42
adams_lk	11/17/2001	1.4
adams_lk	11/18/2001	0.97
adams_lk	11/19/2001	0.88
adams_lk	11/20/2001	0.78
adams_lk	11/21/2001	0.53
adams_lk	11/22/2001	0.47
adams_lk	11/23/2001	0.55
adams_lk	11/24/2001	0.49
adams_lk	11/25/2001	0.46
adams_lk	11/26/2001	0.57
adams_lk	11/27/2001	0.63
adams_lk	11/28/2001	0.52
adams_lk	11/29/2001	0.39
adams_lk	11/30/2001	0.19
adams_lk	12/1/2001	0.19
adams_lk	12/2/2001	0.24
adams_lk	12/3/2001	0.18
adams_lk	12/4/2001	0.21
adams_lk	12/5/2001	0.07
adams_lk	12/6/2001	0.01
adams_lk	12/7/2001	0.04
adams_lk	12/8/2001	0.18
adams_lk	12/9/2001	0.18
adams_lk	12/10/2001	0.14
adams_lk	12/11/2001	0.06
adams_lk	12/12/2001	0.18
adams_lk	12/13/2001	0.13
adams_lk	12/14/2001	0.01
adams_lk	12/15/2001	0.07
adams_lk	12/16/2001	0.18
adams_lk	12/17/2001	0.05
adams_lk	12/18/2001	0.02
adams_lk	12/19/2001	0.01
adams_lk	12/20/2001	0.01
adams_lk	12/21/2001	0.01
adams_lk	12/22/2001	0.01
adams_lk	12/23/2001	0.02
adams_lk	12/24/2001	0.05
adams_lk	12/25/2001	0.01
adams_lk	12/26/2001	0.01
adams_lk	12/27/2001	0.01
adams_lk	12/28/2001	0.01
adams_lk	12/29/2001	0.01
adams_lk	12/30/2001	0.01
adams_lk	12/31/2001	0.01
adams_lk	1/1/2002	0.01
adams_lk	1/2/2002	0.01
adams_lk	1/3/2002	0.01
adams_lk	1/4/2002	0.01
adams_lk	1/5/2002	0.01
adams_lk	1/6/2002	0.01
adams_lk	1/7/2002	0.01
adams_lk	1/8/2002	0.01
adams_lk	1/9/2002	0.01
adams_lk	1/10/2002	0.01
adams_lk	1/11/2002	0.01
adams_lk	1/12/2002	0.01
adams_lk	1/13/2002	0.01
adams_lk	1/14/2002	0.01
adams_lk	1/15/2002	0.01
adams_lk	1/16/2002	0.01
adams_lk	1/17/2002	0.01
adams_lk	1/18/2002	0.01
adams_lk	1/19/2002	0.01
adams_lk	1/20/2002	0.01
adams_lk	1/21/2002	0.01
adams_lk	1/22/2002	0.01
adams_lk	1/23/2002	0.01
adams_lk	1/24/2002	0.01
adams_lk	1/25/2002	0.01
adams_lk	1/26/2002	0.01
adams_lk	1/27/2002	0.01
adams_lk	1/28/2002	0.01
adams_lk	1/29/2002	0.01
adams_lk	1/30/2002	0.01
adams_lk	1/31/2002	0.01
adams_lk	2/1/2002	0.01
adams_lk	2/2/2002	0.01
adams_lk	2/3/2002	0.01
adams_lk	2/4/2002	0.01
adams_lk	2/5/2002	0.01
adams_lk	2/6/2002	0.01
adams_lk	2/7/2002	0.01
adams_lk	2/8/2002	0.01
adams_lk	2/9/2002	0.01
adams_lk	2/10/2002	0.01
adams_lk	2/11/2002	0.01
adams_lk	2/12/2002	0.01
adams_lk	2/13/2002	0.01
adams_lk	2/14/2002	0.01
adams_lk	2/15/2002	0.01
adams_lk	2/16/2002	0.01
adams_lk	2/17/2002	0.01
adams_lk	2/18/2002	0.01
adams_lk	2/19/2002	0.01
adams_lk	2/20/2002	0.01
adams_lk	2/21/2002	0.01
adams_lk	2/22/2002	0.01
adams_lk	2/23/2002	0.01
adams_lk	2/24/2002	0.01
adams_lk	2/25/2002	0.01
adams_lk	2/26/2002	0.01
adams_lk	2/27/2002	0.01
adams_lk	2/28/2002	0.01
adams_lk	3/1/2002	0.01
adams_lk	3/2/2002	0.01
adams_lk	3/3/2002	0.01
adams_lk	3/4/2002	0.01
adams_lk	3/5/2002	0.01
adams_lk	3/6/2002	0.01
adams_lk	3/7/2002	0.01
adams_lk	3/8/2002	0.01
adams_lk	3/9/2002	0.01
adams_lk	3/10/2002	0.01
adams_lk	3/11/2002	0.01
adams_lk	3/12/2002	0.01
adams_lk	3/13/2002	0.01
adams_lk	3/14/2002	0.01
adams_lk	3/15/2002	0.01
adams_lk	3/16/2002	0.01
adams_lk	3/17/2002	0.01
adams_lk	3/18/2002	0.01
adams_lk	3/19/2002	0.01
adams_lk	3/20/2002	0.01
adams_lk	3/21/2002	0.01
adams_lk	3/22/2002	0.01
adams_lk	3/23/2002	0.01
adams_lk	3/24/2002	0.01
adams_lk	3/25/2002	0.01
adams_lk	3/26/2002	0.01
adams_lk	3/27/2002	0.01
adams_lk	3/28/2002	0.01
adams_lk	3/29/2002	0.01
adams_lk	3/30/2002	0.01
adams_lk	3/31/2002	0.01
adams_lk	4/1/2002	0.01
adams_lk	4/2/2002	0.01
adams_lk	4/3/2002	0.01
adams_lk	4/4/2002	0.01
adams_lk	4/5/2002	0.01
adams_lk	4/6/2002	0.01
adams_lk	4/7/2002	0.01
adams_lk	4/8/2002	0.01
adams_lk	4/9/2002	0.01
adams_lk	4/10/2002	0.01
adams_lk	4/11/2002	0.01
adams_lk	4/12/2002	0.01
adams_lk	4/13/2002	0.01
adams_lk	4/14/2002	0.01
adams_lk	4/15/2002	0.01
adams_lk	4/16/2002	0.01
adams_lk	4/17/2002	0.01
adams_lk	4/18/2002	0.01
adams_lk	4/19/2002	0.01
adams_lk	4/20/2002	0.01
adams_lk	4/21/2002	0.01
adams_lk	4/22/2002	0.01
adams_lk	4/23/2002	0.01
adams_lk	4/24/2002	0.01
adams_lk	4/25/2002	0.01
adams_lk	4/26/2002	0.01
adams_lk	4/27/2002	0.01
adams_lk	4/28/2002	0.01
adams_lk	4/29/2002	0.01
adams_lk	4/30/2002	0.01
adams_lk	5/1/2002	0.01
adams_lk	5/2/2002	0.01
adams_lk	5/3/2002	0.01
adams_lk	5/4/2002	0.01
adams_lk	5/5/2002	0.01
adams_lk	5/6/2002	0.01
adams_lk	5/7/2002	0.01
adams_lk	5/8/2002	0.01
adams_lk	5/9/2002	0.01
adams_lk	5/10/2002	0.01
adams_lk	5/11/2002	0.01
adams_lk	5/12/2002	0.01
adams_lk	5/13/2002	0.01
adams_lk	5/14/2002	0.01
adams_lk	5/15/2002	0.01
adams_lk	5/16/2002	0.01
adams_lk	5/17/2002	0.01
adams_lk	5/18/2002	0.01
adams_lk	5/19/2002	0.01
adams_lk	5/20/2002	0.01
adams_lk	5/21/2002	0.06
adams_lk	5/22/2002	0.11
adams_lk	5/23/2002	0.18
adams_lk	5/24/2002	0.15
adams_lk	5/25/2002	0.21
adams_lk	5/26/2002	0.23
adams_lk	5/27/2002	0.33
adams_lk	5/28/2002	0.38
adams_lk	5/29/2002	0.43
adams_lk	5/30/2002	0.59
adams_lk	5/31/2002	0.69
adams_lk	6/1/2002	0.79
adams_lk	6/2/2002	1.14
adams_lk	6/3/2002	1.28
adams_lk	6/4/2002	1.41
adams_lk	6/5/2002	1.92
adams_lk	6/6/2002	2.45
adams_lk	6/7/2002	3.14
adams_lk	6/8/2002	4.05
adams_lk	6/9/2002	5.14
adams_lk	6/10/2002	5.9
adams_lk	6/11/2002	6.87
adams_lk	6/12/2002	8.05
adams_lk	6/13/2002	9.03
adams_lk	6/14/2002	9.41
adams_lk	6/15/2002	8.9
adams_lk	6/16/2002	8.83
adams_lk	6/17/2002	9.46
adams_lk	6/18/2002	9.7
adams_lk	6/19/2002	10.46
adams_lk	6/20/2002	10.78
adams_lk	6/21/2002	10.87
adams_lk	6/22/2002	11.1
adams_lk	6/23/2002	11.62
adams_lk	6/24/2002	12.03
adams_lk	6/25/2002	12.05
adams_lk	6/26/2002	11.82
adams_lk	6/27/2002	11.27
adams_lk	6/28/2002	11.51
adams_lk	6/29/2002	12.89
adams_lk	6/30/2002	13.59
adams_lk	7/1/2002	14.22
adams_lk	7/2/2002	13.39
adams_lk	7/3/2002	12.63
adams_lk	7/4/2002	12.52
adams_lk	7/5/2002	12.63
adams_lk	7/6/2002	12.91
adams_lk	7/7/2002	12.98
adams_lk	7/8/2002	13.4
adams_lk	7/9/2002	13.73
adams_lk	7/10/2002	14.13
adams_lk	7/11/2002	14.58
adams_lk	7/12/2002	14.89
adams_lk	7/13/2002	14.76
adams_lk	7/14/2002	14.94
adams_lk	7/15/2002	15.3
adams_lk	7/16/2002	15.5
adams_lk	7/17/2002	15.95
adams_lk	7/18/2002	15.7
adams_lk	7/19/2002	15.93
adams_lk	7/20/2002	15.18
adams_lk	7/21/2002	15.71
adams_lk	7/22/2002	15.83
adams_lk	7/23/2002	15.31
adams_lk	7/24/2002	15.93
adams_lk	7/25/2002	15.14
adams_lk	7/26/2002	13.77
adams_lk	7/27/2002	13.69
adams_lk	7/28/2002	13.25
adams_lk	7/29/2002	14.34
adams_lk	7/30/2002	16.06
adams_lk	7/31/2002	15.81
adams_lk	8/1/2002	15.38
adams_lk	8/2/2002	14.74
adams_lk	8/3/2002	14.3
adams_lk	8/4/2002	15.08
adams_lk	8/5/2002	14.51
adams_lk	8/6/2002	14.07
adams_lk	8/7/2002	14.71
adams_lk	8/8/2002	14.51
adams_lk	8/9/2002	14.78
adams_lk	8/10/2002	15.03
adams_lk	8/11/2002	14.77
adams_lk	8/12/2002	13.95
adams_lk	8/13/2002	13.59
adams_lk	8/14/2002	13.44
adams_lk	8/15/2002	14.01
adams_lk	8/16/2002	14.22
adams_lk	8/17/2002	13.32
adams_lk	8/18/2002	12.25
adams_lk	8/19/2002	13.07
adams_lk	8/20/2002	12.74
adams_lk	8/21/2002	12.23
adams_lk	8/22/2002	12.55
adams_lk	8/23/2002	13.08
adams_lk	8/24/2002	13.61
adams_lk	8/25/2002	13.92
adams_lk	8/26/2002	14.01
adams_lk	8/27/2002	13.95
adams_lk	8/28/2002	12.91
adams_lk	8/29/2002	12
adams_lk	8/30/2002	12.3
adams_lk	8/31/2002	13.4
adams_lk	9/1/2002	11.97
adams_lk	9/2/2002	12.7
adams_lk	9/3/2002	12.62
adams_lk	9/4/2002	11.51
adams_lk	9/5/2002	12.86
adams_lk	9/6/2002	12.92
adams_lk	9/7/2002	12.64
adams_lk	9/8/2002	12.2
adams_lk	9/9/2002	11.32
adams_lk	9/10/2002	10.79
adams_lk	9/11/2002	10.89
adams_lk	9/12/2002	10.31
adams_lk	9/13/2002	9.67
adams_lk	9/14/2002	10.05
adams_lk	9/15/2002	11.39
adams_lk	9/16/2002	11.55
adams_lk	9/17/2002	8.59
adams_lk	9/18/2002	6.71
adams_lk	9/19/2002	6.37
adams_lk	9/20/2002	7.88
adams_lk	9/21/2002	7.3
adams_lk	9/22/2002	6.83
adams_lk	9/23/2002	7.54
adams_lk	9/24/2002	8.05
adams_lk	9/25/2002	7.33
adams_lk	9/26/2002	5.91
adams_lk	9/27/2002	5.83
adams_lk	9/28/2002	6.23
adams_lk	9/29/2002	5.24
adams_lk	9/30/2002	4.96
adams_lk	10/1/2002	5.52
adams_lk	10/2/2002	5.97
adams_lk	10/3/2002	4.29
adams_lk	10/4/2002	1.51
adams_lk	10/5/2002	1.57
adams_lk	10/6/2002	1.88
adams_lk	10/7/2002	2.89
adams_lk	10/8/2002	4.08
adams_lk	10/9/2002	4.67
adams_lk	10/10/2002	4.18
adams_lk	10/11/2002	3.19
adams_lk	10/12/2002	2.42
adams_lk	10/13/2002	3.19
adams_lk	10/14/2002	2.88
adams_lk	10/15/2002	2.81
adams_lk	10/16/2002	2.2
adams_lk	10/17/2002	1.99
adams_lk	10/18/2002	2.35
adams_lk	10/19/2002	3.12
adams_lk	10/20/2002	3
adams_lk	10/21/2002	3.63
adams_lk	10/22/2002	3.63
adams_lk	10/23/2002	1.53
adams_lk	10/24/2002	1.44
adams_lk	10/25/2002	1.41
adams_lk	10/26/2002	2.04
adams_lk	10/27/2002	1.92
adams_lk	10/28/2002	1.47
adams_lk	10/29/2002	1.29
adams_lk	10/30/2002	0.99
adams_lk	10/31/2002	0.78
adams_lk	11/1/2002	0.98
adams_lk	11/2/2002	0.89
adams_lk	11/3/2002	0.83
adams_lk	11/4/2002	0.71
adams_lk	11/5/2002	0.59
adams_lk	11/6/2002	0.71
adams_lk	11/7/2002	0.52
adams_lk	11/8/2002	0.27
adams_lk	11/9/2002	0.33
adams_lk	11/10/2002	0.5
adams_lk	11/11/2002	0.6
adams_lk	11/12/2002	0.67
adams_lk	11/13/2002	0.63
adams_lk	11/14/2002	0.55
adams_lk	11/15/2002	0.65
adams_lk	11/16/2002	0.63
adams_lk	11/17/2002	0.53
adams_lk	11/18/2002	0.48
adams_lk	11/19/2002	0.36
adams_lk	11/20/2002	0.47
adams_lk	11/21/2002	0.53
adams_lk	11/22/2002	0.49
adams_lk	11/23/2002	0.45
adams_lk	11/24/2002	0.31
adams_lk	11/25/2002	0.36
adams_lk	11/26/2002	0.45
adams_lk	11/27/2002	0.35
adams_lk	11/28/2002	0.34
adams_lk	11/29/2002	0.34
adams_lk	11/30/2002	0.34
adams_lk	12/1/2002	0.34
adams_lk	12/2/2002	0.34
adams_lk	12/3/2002	0.34
adams_lk	12/4/2002	0.34
adams_lk	12/5/2002	0.34
adams_lk	12/6/2002	0.34
adams_lk	12/7/2002	0.34
adams_lk	12/8/2002	0.34
adams_lk	12/9/2002	0.34
adams_lk	12/10/2002	0.34
adams_lk	12/11/2002	0.34
adams_lk	12/12/2002	0.27
adams_lk	12/13/2002	0.23
adams_lk	12/14/2002	0.25
adams_lk	12/15/2002	0.12
adams_lk	12/16/2002	0.01
adams_lk	12/17/2002	0.01
adams_lk	12/18/2002	0.14
adams_lk	12/19/2002	0.11
adams_lk	12/20/2002	0.08
adams_lk	12/21/2002	0.1
adams_lk	12/22/2002	0.11
adams_lk	12/23/2002	0.16
adams_lk	12/24/2002	0.17
adams_lk	12/25/2002	0.14
adams_lk	12/26/2002	0.14
adams_lk	12/27/2002	0.05
adams_lk	12/28/2002	0.01
adams_lk	12/29/2002	0.01
adams_lk	12/30/2002	0.01
adams_lk	12/31/2002	0.01
adams_lk	1/1/2003	0.01
adams_lk	1/2/2003	0.01
adams_lk	1/3/2003	0.01
adams_lk	1/4/2003	0.01
adams_lk	1/5/2003	0.01
adams_lk	1/6/2003	0.02
adams_lk	1/7/2003	0.05
adams_lk	1/8/2003	0.09
adams_lk	1/9/2003	0.07
adams_lk	1/10/2003	0.02
adams_lk	1/11/2003	0.01
adams_lk	1/12/2003	0.01
adams_lk	1/13/2003	0.01
adams_lk	1/14/2003	0.01
adams_lk	1/15/2003	0.01
adams_lk	1/16/2003	0.01
adams_lk	1/17/2003	0.01
adams_lk	1/18/2003	0.01
adams_lk	1/19/2003	0.01
adams_lk	1/20/2003	0.01
adams_lk	1/21/2003	0.01
adams_lk	1/22/2003	0.01
adams_lk	1/23/2003	0.01
adams_lk	1/24/2003	0.01
adams_lk	1/25/2003	0.01
adams_lk	1/26/2003	0.01
adams_lk	1/27/2003	0.01
adams_lk	1/28/2003	0.01
adams_lk	1/29/2003	0.01
adams_lk	1/30/2003	0.01
adams_lk	1/31/2003	0.01
adams_lk	2/1/2003	0.01
adams_lk	2/2/2003	0.01
adams_lk	2/3/2003	0.01
adams_lk	2/4/2003	0.01
adams_lk	2/5/2003	0.01
adams_lk	2/6/2003	0.01
adams_lk	2/7/2003	0.01
adams_lk	2/8/2003	0.01
adams_lk	2/9/2003	0.01
adams_lk	2/10/2003	0.01
adams_lk	2/11/2003	0.01
adams_lk	2/12/2003	0.01
adams_lk	2/13/2003	0.01
adams_lk	2/14/2003	0.01
adams_lk	2/15/2003	0.01
adams_lk	2/16/2003	0.01
adams_lk	2/17/2003	0.01
adams_lk	2/18/2003	0.01
adams_lk	2/19/2003	0.01
adams_lk	2/20/2003	0.01
adams_lk	2/21/2003	0.01
adams_lk	2/22/2003	0.01
adams_lk	2/23/2003	0.01
adams_lk	2/24/2003	0.01
adams_lk	2/25/2003	0.01
adams_lk	2/26/2003	0.01
adams_lk	2/27/2003	0.01
adams_lk	2/28/2003	0.01
adams_lk	3/1/2003	0.01
adams_lk	3/2/2003	0.01
adams_lk	3/3/2003	0.01
adams_lk	3/4/2003	0.01
adams_lk	3/5/2003	0.01
adams_lk	3/6/2003	0.01
adams_lk	3/7/2003	0.01
adams_lk	3/8/2003	0.01
adams_lk	3/9/2003	0.01
adams_lk	3/10/2003	0.01
adams_lk	3/11/2003	0.01
adams_lk	3/12/2003	0.01
adams_lk	3/13/2003	0.01
adams_lk	3/14/2003	0.01
adams_lk	3/15/2003	0.01
adams_lk	3/16/2003	0.01
adams_lk	3/17/2003	0.01
adams_lk	3/18/2003	0.01
adams_lk	3/19/2003	0.01
adams_lk	3/20/2003	0.01
adams_lk	3/21/2003	0.01
adams_lk	3/22/2003	0.01
adams_lk	3/23/2003	0.01
adams_lk	3/24/2003	0.01
adams_lk	3/25/2003	0.01
adams_lk	3/26/2003	0.01
adams_lk	3/27/2003	0.01
adams_lk	3/28/2003	0.01
adams_lk	3/29/2003	0.01
adams_lk	3/30/2003	0.01
adams_lk	3/31/2003	0.01
adams_lk	4/1/2003	0.01
adams_lk	4/2/2003	0.01
adams_lk	4/3/2003	0.01
adams_lk	4/4/2003	0.01
adams_lk	4/5/2003	0.01
adams_lk	4/6/2003	0.01
adams_lk	4/7/2003	0.01
adams_lk	4/8/2003	0.01
adams_lk	4/9/2003	0.01
adams_lk	4/10/2003	0.01
adams_lk	4/11/2003	0.01
adams_lk	4/12/2003	0.01
adams_lk	4/13/2003	0.01
adams_lk	4/14/2003	0.01
adams_lk	4/15/2003	0.01
adams_lk	4/16/2003	0.01
adams_lk	4/17/2003	0.01
adams_lk	4/18/2003	0.01
adams_lk	4/19/2003	0.01
adams_lk	4/20/2003	0.01
adams_lk	4/21/2003	0.01
adams_lk	4/22/2003	0.01
adams_lk	4/23/2003	0.01
adams_lk	4/24/2003	0.01
adams_lk	4/25/2003	0.01
adams_lk	4/26/2003	0.01
adams_lk	4/27/2003	0.01
adams_lk	4/28/2003	0.01
adams_lk	4/29/2003	0.01
adams_lk	4/30/2003	0.01
adams_lk	5/1/2003	0.01
adams_lk	5/2/2003	0.01
adams_lk	5/3/2003	0.01
adams_lk	5/4/2003	0.01
adams_lk	5/5/2003	0.01
adams_lk	5/6/2003	0.01
adams_lk	5/7/2003	0.01
adams_lk	5/8/2003	0.01
adams_lk	5/9/2003	0.01
adams_lk	5/10/2003	0.01
adams_lk	5/11/2003	0.01
adams_lk	5/12/2003	0.01
adams_lk	5/13/2003	0.01
adams_lk	5/14/2003	0.01
adams_lk	5/15/2003	0.01
adams_lk	5/16/2003	0.01
adams_lk	5/17/2003	0.01
adams_lk	5/18/2003	0.01
adams_lk	5/19/2003	0.01
adams_lk	5/20/2003	0.01
adams_lk	5/21/2003	0.01
adams_lk	5/22/2003	0.01
adams_lk	5/23/2003	0.01
adams_lk	5/24/2003	0.01
adams_lk	5/25/2003	0.01
adams_lk	5/26/2003	0.01
adams_lk	5/27/2003	0.01
adams_lk	5/28/2003	0.01
adams_lk	5/29/2003	0.01
adams_lk	5/30/2003	0.01
adams_lk	5/31/2003	0.01
adams_lk	6/1/2003	0.01
adams_lk	6/2/2003	0.04
adams_lk	6/3/2003	0.06
adams_lk	6/4/2003	0.09
adams_lk	6/5/2003	0.1
adams_lk	6/6/2003	0.09
adams_lk	6/7/2003	0.16
adams_lk	6/8/2003	0.17
adams_lk	6/9/2003	0.16
adams_lk	6/10/2003	0.23
adams_lk	6/11/2003	0.25
adams_lk	6/12/2003	0.27
adams_lk	6/13/2003	0.29
adams_lk	6/14/2003	0.37
adams_lk	6/15/2003	0.42
adams_lk	6/16/2003	0.37
adams_lk	6/17/2003	0.53
adams_lk	6/18/2003	0.6
adams_lk	6/19/2003	0.65
adams_lk	6/20/2003	0.72
adams_lk	6/21/2003	0.96
adams_lk	6/22/2003	1.21
adams_lk	6/23/2003	1.41
adams_lk	6/24/2003	1.61
adams_lk	6/25/2003	1.37
adams_lk	6/26/2003	2.18
adams_lk	6/27/2003	3.2
adams_lk	6/28/2003	4.08
adams_lk	6/29/2003	4.82
adams_lk	6/30/2003	6.07
adams_lk	7/1/2003	7.31
adams_lk	7/2/2003	7.75
adams_lk	7/3/2003	8.43
adams_lk	7/4/2003	8.9
adams_lk	7/5/2003	9.07
adams_lk	7/6/2003	9.25
adams_lk	7/7/2003	9.44
adams_lk	7/8/2003	9.67
adams_lk	7/9/2003	10.14
adams_lk	7/10/2003	10.78
adams_lk	7/11/2003	10.58
adams_lk	7/12/2003	10.34
adams_lk	7/13/2003	10.61
adams_lk	7/14/2003	11.15
adams_lk	7/15/2003	11.11
adams_lk	7/16/2003	11.33
adams_lk	7/17/2003	11.31
adams_lk	7/18/2003	11.32
adams_lk	7/19/2003	11.47
adams_lk	7/20/2003	10.28
adams_lk	7/21/2003	10.3
adams_lk	7/22/2003	11.15
adams_lk	7/23/2003	11.8
adams_lk	7/24/2003	12.89
adams_lk	7/25/2003	13.09
adams_lk	7/26/2003	12.6
adams_lk	7/27/2003	12.21
adams_lk	7/28/2003	12.13
adams_lk	7/29/2003	12.08
adams_lk	7/30/2003	12.17
adams_lk	7/31/2003	12.51
adams_lk	8/1/2003	12.62
adams_lk	8/2/2003	13.16
adams_lk	8/3/2003	13.05
adams_lk	8/4/2003	13.37
adams_lk	8/5/2003	14
adams_lk	8/6/2003	14.63
adams_lk	8/7/2003	14.81
adams_lk	8/8/2003	14.42
adams_lk	8/9/2003	14.36
adams_lk	8/10/2003	14.65
adams_lk	8/11/2003	14.62
adams_lk	8/12/2003	14.12
adams_lk	8/13/2003	14.4
adams_lk	8/14/2003	14.53
adams_lk	8/15/2003	14.08
adams_lk	8/16/2003	13.59
adams_lk	8/17/2003	12.26
adams_lk	8/18/2003	11.96
adams_lk	8/20/2003	13.49
adams_lk	8/21/2003	13.16
adams_lk	8/22/2003	13.22
adams_lk	8/23/2003	12.7
adams_lk	8/24/2003	12.52
adams_lk	8/25/2003	12.36
adams_lk	8/26/2003	12.66
adams_lk	8/27/2003	12.97
adams_lk	8/28/2003	13.88
adams_lk	8/29/2003	13.71
adams_lk	8/30/2003	11.76
adams_lk	8/31/2003	11.5
adams_lk	9/1/2003	12.39
adams_lk	9/2/2003	12.84
adams_lk	9/3/2003	12.03
adams_lk	9/4/2003	12.15
adams_lk	9/5/2003	12.41
adams_lk	9/6/2003	11.5
adams_lk	9/7/2003	10.35
adams_lk	9/8/2003	10.9
adams_lk	9/9/2003	10.17
adams_lk	9/10/2003	7.72
adams_lk	9/11/2003	6.37
adams_lk	9/12/2003	6.35
adams_lk	9/14/2003	6.44
adams_lk	9/15/2003	6.8
adams_lk	9/16/2003	6.65
adams_lk	9/17/2003	5.64
adams_lk	9/18/2003	5.33
adams_lk	9/19/2003	6.25
adams_lk	9/20/2003	6.38
adams_lk	9/21/2003	6.3
adams_lk	9/22/2003	6.41
adams_lk	9/23/2003	6.95
adams_lk	9/24/2003	7.27
adams_lk	9/25/2003	7.24
adams_lk	9/26/2003	7.24
adams_lk	9/27/2003	8.05
adams_lk	9/28/2003	8.34
adams_lk	9/29/2003	7.99
adams_lk	9/30/2003	8.35
adams_lk	10/1/2003	7.81
adams_lk	10/2/2003	7.05
adams_lk	10/3/2003	7.03
adams_lk	10/4/2003	6.28
adams_lk	10/5/2003	6.88
adams_lk	10/6/2003	6.88
adams_lk	10/7/2003	7.19
adams_lk	10/8/2003	7.43
adams_lk	10/9/2003	7.54
adams_lk	10/10/2003	6.91
adams_lk	10/11/2003	4.97
adams_lk	10/12/2003	3.96
adams_lk	10/13/2003	2.64
adams_lk	10/14/2003	1.46
adams_lk	10/15/2003	1.44
adams_lk	10/16/2003	1.76
adams_lk	10/17/2003	2.61
adams_lk	10/18/2003	3.57
adams_lk	10/19/2003	4.36
adams_lk	10/20/2003	4.4
adams_lk	10/21/2003	5.24
adams_lk	10/22/2003	5.75
adams_lk	10/23/2003	5.3
adams_lk	10/24/2003	3.1
adams_lk	10/25/2003	2.28
adams_lk	10/26/2003	3.38
adams_lk	10/27/2003	2.28
adams_lk	10/28/2003	0.34
adams_lk	10/29/2003	0.82
adams_lk	10/30/2003	0.77
adams_lk	10/31/2003	1.01
adams_lk	11/1/2003	0.38
adams_lk	11/2/2003	0.29
adams_lk	11/3/2003	0.27
adams_lk	11/4/2003	0.05
adams_lk	11/5/2003	0.09
adams_lk	11/6/2003	0.03
adams_lk	11/7/2003	0.09
adams_lk	11/8/2003	0.02
adams_lk	11/9/2003	0.09
adams_lk	11/10/2003	0.01
adams_lk	11/11/2003	0
adams_lk	11/12/2003	0.05
adams_lk	11/13/2003	0.13
adams_lk	11/14/2003	0
adams_lk	11/15/2003	0.05
adams_lk	11/16/2003	0.11
adams_lk	11/17/2003	0
adams_lk	11/18/2003	0
adams_lk	11/19/2003	0
adams_lk	11/20/2003	0
adams_lk	11/21/2003	0
adams_lk	11/22/2003	0
adams_lk	11/23/2003	0
adams_lk	11/24/2003	0
adams_lk	11/25/2003	0
adams_lk	11/26/2003	0
adams_lk	11/27/2003	0
adams_lk	11/28/2003	0
adams_lk	11/29/2003	0
adams_lk	11/30/2003	0
adams_lk	12/1/2003	0
adams_lk	12/2/2003	0
adams_lk	12/3/2003	0
adams_lk	12/4/2003	0
adams_lk	12/5/2003	0.04
adams_lk	12/6/2003	0.01
adams_lk	12/7/2003	0
adams_lk	12/8/2003	0
adams_lk	12/9/2003	0
adams_lk	12/10/2003	0
adams_lk	12/11/2003	0
adams_lk	12/12/2003	0
adams_lk	12/13/2003	0
adams_lk	12/14/2003	0
adams_lk	12/15/2003	0
adams_lk	12/16/2003	0
adams_lk	12/17/2003	0
adams_lk	12/18/2003	0
adams_lk	12/19/2003	0
adams_lk	12/20/2003	0
adams_lk	12/21/2003	0
adams_lk	12/22/2003	0
adams_lk	12/23/2003	0
adams_lk	12/24/2003	0
adams_lk	12/25/2003	0
adams_lk	12/26/2003	0
adams_lk	12/27/2003	0
adams_lk	12/28/2003	0
adams_lk	12/29/2003	0
adams_lk	12/30/2003	0
adams_lk	12/31/2003	0
adams_lk	1/1/2004	0
adams_lk	1/2/2004	0
adams_lk	1/3/2004	0
adams_lk	1/4/2004	0
adams_lk	1/5/2004	0
adams_lk	1/6/2004	0
adams_lk	1/7/2004	0
adams_lk	1/8/2004	0
adams_lk	1/9/2004	0
adams_lk	1/10/2004	0
adams_lk	1/11/2004	0
adams_lk	1/12/2004	0
adams_lk	1/13/2004	0
adams_lk	1/14/2004	0
adams_lk	1/15/2004	0
adams_lk	1/16/2004	0
adams_lk	1/17/2004	0
adams_lk	1/18/2004	0
adams_lk	1/19/2004	0
adams_lk	1/20/2004	0
adams_lk	1/21/2004	0
adams_lk	1/22/2004	0
adams_lk	1/23/2004	0
adams_lk	1/24/2004	0
adams_lk	1/25/2004	0
adams_lk	1/26/2004	0
adams_lk	1/27/2004	0
adams_lk	1/28/2004	0
adams_lk	1/29/2004	0
adams_lk	1/30/2004	0
adams_lk	1/31/2004	0
adams_lk	2/1/2004	0
adams_lk	2/2/2004	0
adams_lk	2/3/2004	0
adams_lk	2/4/2004	0
adams_lk	2/5/2004	0
adams_lk	2/6/2004	0
adams_lk	2/7/2004	0
adams_lk	2/8/2004	0
adams_lk	2/9/2004	0
adams_lk	2/10/2004	0
adams_lk	2/11/2004	0
adams_lk	2/12/2004	0
adams_lk	2/13/2004	0
adams_lk	2/14/2004	0
adams_lk	2/15/2004	0
adams_lk	2/16/2004	0
adams_lk	2/17/2004	0
adams_lk	2/18/2004	0
adams_lk	2/19/2004	0
adams_lk	2/20/2004	0
adams_lk	2/21/2004	0
adams_lk	2/22/2004	0
adams_lk	2/23/2004	0
adams_lk	2/24/2004	0
adams_lk	2/25/2004	0
adams_lk	2/26/2004	0
adams_lk	2/27/2004	0
adams_lk	2/28/2004	0
adams_lk	2/29/2004	0
adams_lk	3/1/2004	0
adams_lk	3/2/2004	0
adams_lk	3/3/2004	0
adams_lk	3/4/2004	0
adams_lk	3/5/2004	0
adams_lk	3/6/2004	0
adams_lk	3/7/2004	0
adams_lk	3/8/2004	0
adams_lk	3/9/2004	0
adams_lk	3/10/2004	0
adams_lk	3/11/2004	0
adams_lk	3/12/2004	0
adams_lk	3/13/2004	0
adams_lk	3/14/2004	0
adams_lk	3/15/2004	0
adams_lk	3/16/2004	0
adams_lk	3/17/2004	0
adams_lk	3/18/2004	0
adams_lk	3/19/2004	0
adams_lk	3/20/2004	0
adams_lk	3/21/2004	0
adams_lk	3/22/2004	0
adams_lk	3/23/2004	0
adams_lk	3/24/2004	0
adams_lk	3/25/2004	0
adams_lk	3/26/2004	0
adams_lk	3/27/2004	0
adams_lk	3/28/2004	0
adams_lk	3/29/2004	0
adams_lk	3/30/2004	0
adams_lk	3/31/2004	0
adams_lk	4/1/2004	0
adams_lk	4/2/2004	0
adams_lk	4/3/2004	0
adams_lk	4/4/2004	0
adams_lk	4/5/2004	0
adams_lk	4/6/2004	0
adams_lk	4/7/2004	0
adams_lk	4/8/2004	0
adams_lk	4/9/2004	0
adams_lk	4/10/2004	0
adams_lk	4/11/2004	0
adams_lk	4/12/2004	0
adams_lk	4/13/2004	0
adams_lk	4/14/2004	0
adams_lk	4/15/2004	0
adams_lk	4/16/2004	0
adams_lk	4/17/2004	0
adams_lk	4/18/2004	0
adams_lk	4/19/2004	0
adams_lk	4/20/2004	0
adams_lk	4/21/2004	0
adams_lk	4/22/2004	0
adams_lk	4/23/2004	0
adams_lk	4/24/2004	0
adams_lk	4/25/2004	0
adams_lk	4/26/2004	0
adams_lk	4/27/2004	0
adams_lk	4/28/2004	0
adams_lk	4/29/2004	0
adams_lk	4/30/2004	0
adams_lk	5/1/2004	0
adams_lk	5/2/2004	0
adams_lk	5/3/2004	0
adams_lk	5/4/2004	0
adams_lk	5/5/2004	0
adams_lk	5/6/2004	0
adams_lk	5/7/2004	0
adams_lk	5/8/2004	0
adams_lk	5/9/2004	0
adams_lk	5/10/2004	0
adams_lk	5/11/2004	0
adams_lk	5/12/2004	0
adams_lk	5/13/2004	0
adams_lk	5/14/2004	0
adams_lk	5/15/2004	0
adams_lk	5/16/2004	0
adams_lk	5/17/2004	0
adams_lk	5/18/2004	0
adams_lk	5/19/2004	0
adams_lk	5/20/2004	0
adams_lk	5/21/2004	0
adams_lk	5/22/2004	0
adams_lk	5/23/2004	0
adams_lk	5/24/2004	0
adams_lk	5/25/2004	0
adams_lk	5/26/2004	0
adams_lk	5/27/2004	0
adams_lk	5/28/2004	0
adams_lk	5/29/2004	0.01
adams_lk	5/30/2004	0
adams_lk	5/31/2004	0
adams_lk	6/1/2004	0
adams_lk	6/2/2004	0
adams_lk	6/3/2004	0.01
adams_lk	6/4/2004	0.06
adams_lk	6/5/2004	0.17
adams_lk	6/6/2004	0.29
adams_lk	6/7/2004	0.41
adams_lk	6/8/2004	0.55
adams_lk	6/9/2004	0.81
adams_lk	6/10/2004	1.05
adams_lk	6/11/2004	1.05
adams_lk	6/12/2004	1.14
adams_lk	6/13/2004	1.48
adams_lk	6/14/2004	1.78
adams_lk	6/15/2004	2.39
adams_lk	6/16/2004	2.53
adams_lk	6/17/2004	2.67
adams_lk	6/18/2004	2.49
adams_lk	6/19/2004	2.62
adams_lk	6/20/2004	3.4
adams_lk	6/21/2004	3.06
adams_lk	6/22/2004	4.58
adams_lk	6/23/2004	6.12
adams_lk	6/24/2004	6.84
adams_lk	6/25/2004	7.26
adams_lk	6/26/2004	7.1
adams_lk	6/27/2004	7.25
adams_lk	6/28/2004	7.61
adams_lk	6/29/2004	7.38
adams_lk	6/30/2004	6.8
adams_lk	7/1/2004	6.58
adams_lk	7/2/2004	8.37
adams_lk	7/3/2004	8.8
adams_lk	7/4/2004	8.67
adams_lk	7/5/2004	8.21
adams_lk	7/6/2004	8.98
adams_lk	7/7/2004	9.16
adams_lk	7/8/2004	10.17
adams_lk	7/9/2004	11.55
adams_lk	7/10/2004	12.13
adams_lk	7/11/2004	12.53
adams_lk	7/12/2004	12.47
adams_lk	7/13/2004	12.9
adams_lk	7/14/2004	12.96
adams_lk	7/15/2004	12.61
adams_lk	7/16/2004	12.06
adams_lk	7/17/2004	11.21
adams_lk	7/18/2004	11.29
adams_lk	7/19/2004	12.04
adams_lk	7/20/2004	12.5
adams_lk	7/21/2004	12.96
adams_lk	7/22/2004	12.78
adams_lk	7/23/2004	11.21
adams_lk	7/24/2004	11.18
adams_lk	7/25/2004	12.02
adams_lk	7/26/2004	12.67
adams_lk	7/27/2004	11.65
adams_lk	7/28/2004	11.44
adams_lk	7/29/2004	12.02
adams_lk	7/30/2004	11.37
adams_lk	7/31/2004	11.54
adams_lk	8/1/2004	12.87
adams_lk	8/2/2004	13.18
adams_lk	8/3/2004	12.92
adams_lk	8/4/2004	13.65
adams_lk	8/5/2004	13.51
adams_lk	8/6/2004	13.33
adams_lk	8/7/2004	13.64
adams_lk	8/8/2004	13.93
adams_lk	8/9/2004	13.94
adams_lk	8/10/2004	13.82
adams_lk	8/11/2004	13.11
adams_lk	8/12/2004	12.54
adams_lk	8/13/2004	12.74
adams_lk	8/14/2004	13.3
adams_lk	8/15/2004	13.8
adams_lk	8/16/2004	13.72
adams_lk	8/17/2004	13.79
adams_lk	8/18/2004	13.37
adams_lk	8/19/2004	12.06
adams_lk	8/20/2004	11.59
adams_lk	8/21/2004	11.02
adams_lk	8/22/2004	11.22
adams_lk	8/23/2004	9.58
adams_lk	8/24/2004	8.72
adams_lk	8/25/2004	7.96
adams_lk	8/26/2004	7.94
adams_lk	8/27/2004	6.74
adams_lk	8/28/2004	8.28
adams_lk	8/29/2004	9.83
adams_lk	8/30/2004	11
adams_lk	8/31/2004	10.96
adams_lk	9/1/2004	11.2
adams_lk	9/2/2004	11.47
adams_lk	9/3/2004	11.21
adams_lk	9/4/2004	10.61
adams_lk	9/5/2004	6.31
adams_lk	9/6/2004	8.02
adams_lk	9/7/2004	9.69
adams_lk	9/8/2004	10.16
adams_lk	9/9/2004	10.18
adams_lk	9/10/2004	9.44
adams_lk	9/11/2004	9.85
adams_lk	9/12/2004	10.14
adams_lk	9/13/2004	8.68
adams_lk	9/14/2004	8.54
adams_lk	9/15/2004	7.45
adams_lk	9/16/2004	7.19
adams_lk	9/17/2004	8.21
adams_lk	9/18/2004	9.3
adams_lk	9/19/2004	8.97
adams_lk	9/20/2004	7.51
adams_lk	9/21/2004	6.45
adams_lk	9/22/2004	4.87
adams_lk	9/23/2004	2.79
adams_lk	9/24/2004	4.56
adams_lk	9/25/2004	5.53
adams_lk	9/26/2004	6.09
adams_lk	9/27/2004	6.06
adams_lk	9/28/2004	5.83
adams_lk	9/29/2004	5.52
adams_lk	9/30/2004	3.1
adams_lk	10/1/2004	2.37
adams_lk	10/2/2004	3.18
adams_lk	10/3/2004	3.58
adams_lk	10/4/2004	4.4
adams_lk	10/5/2004	4.68
adams_lk	10/6/2004	4.03
adams_lk	10/7/2004	4.06
adams_lk	10/8/2004	4.48
adams_lk	10/9/2004	5.48
adams_lk	10/10/2004	5.07
adams_lk	10/11/2004	4.34
adams_lk	10/12/2004	5.36
adams_lk	10/13/2004	4.36
adams_lk	10/14/2004	2.25
adams_lk	10/15/2004	2.07
adams_lk	10/16/2004	2.2
adams_lk	10/17/2004	1.78
adams_lk	10/18/2004	0.71
adams_lk	10/19/2004	0.83
adams_lk	10/20/2004	1.48
adams_lk	10/21/2004	2.11
adams_lk	10/22/2004	1.25
adams_lk	10/23/2004	1.31
adams_lk	10/24/2004	1.02
adams_lk	10/25/2004	1.61
adams_lk	10/26/2004	1.61
adams_lk	10/27/2004	1.54
adams_lk	10/28/2004	1.54
adams_lk	10/29/2004	0.53
adams_lk	10/30/2004	0.72
adams_lk	10/31/2004	0.86
adams_lk	11/1/2004	0.92
adams_lk	11/2/2004	0.88
adams_lk	11/3/2004	0.78
adams_lk	11/4/2004	0.7
adams_lk	11/5/2004	0.65
adams_lk	11/6/2004	0.64
adams_lk	11/7/2004	0.68
adams_lk	11/8/2004	0.72
adams_lk	11/9/2004	0.72
adams_lk	11/10/2004	0.59
adams_lk	11/11/2004	0.6
adams_lk	11/12/2004	0.55
adams_lk	11/13/2004	0.57
adams_lk	11/14/2004	0.51
adams_lk	11/15/2004	0.51
adams_lk	11/16/2004	0.53
adams_lk	11/17/2004	0.55
adams_lk	11/18/2004	0.54
adams_lk	11/19/2004	0.41
adams_lk	11/20/2004	0.39
adams_lk	11/21/2004	0.37
adams_lk	11/22/2004	0.27
adams_lk	11/23/2004	0.34
adams_lk	11/24/2004	0.14
adams_lk	11/25/2004	0
adams_lk	11/26/2004	0.16
adams_lk	11/27/2004	0.16
adams_lk	11/28/2004	0.17
adams_lk	11/29/2004	0.16
adams_lk	12/1/2004	0.16
adams_lk	12/2/2004	0.16
adams_lk	12/3/2004	0.16
adams_lk	12/4/2004	0.16
adams_lk	12/5/2004	0.15
adams_lk	12/6/2004	0.13
adams_lk	12/7/2004	0.06
adams_lk	12/8/2004	0.02
adams_lk	12/9/2004	0
adams_lk	12/10/2004	0
adams_lk	12/11/2004	0
adams_lk	12/12/2004	0
adams_lk	12/13/2004	0
adams_lk	12/14/2004	0
adams_lk	12/15/2004	0
adams_lk	12/16/2004	0
adams_lk	12/17/2004	0
adams_lk	12/18/2004	0
adams_lk	12/19/2004	0
adams_lk	12/20/2004	0
adams_lk	12/21/2004	0
adams_lk	12/22/2004	0
adams_lk	12/23/2004	0
adams_lk	12/24/2004	0
adams_lk	12/25/2004	0
adams_lk	12/26/2004	0
adams_lk	12/27/2004	0
adams_lk	12/28/2004	0
adams_lk	12/29/2004	0
adams_lk	12/30/2004	0
adams_lk	12/31/2004	0
adams_lk	1/1/2005	0
adams_lk	1/2/2005	0
adams_lk	1/3/2005	0
adams_lk	1/4/2005	0
adams_lk	1/5/2005	0
adams_lk	1/6/2005	0
adams_lk	1/7/2005	0
adams_lk	1/8/2005	0
adams_lk	1/9/2005	0
adams_lk	1/10/2005	0
adams_lk	1/11/2005	0
adams_lk	1/12/2005	0
adams_lk	1/13/2005	0
adams_lk	1/14/2005	0
adams_lk	1/15/2005	0
adams_lk	1/16/2005	0
adams_lk	1/17/2005	0
adams_lk	1/18/2005	0
adams_lk	1/19/2005	0
adams_lk	1/20/2005	0
adams_lk	1/21/2005	0
adams_lk	1/22/2005	0
adams_lk	1/23/2005	0
adams_lk	1/24/2005	0
adams_lk	1/25/2005	0
adams_lk	1/26/2005	0
adams_lk	1/27/2005	0
adams_lk	1/28/2005	0
adams_lk	1/29/2005	0
adams_lk	1/30/2005	0
adams_lk	1/31/2005	0
adams_lk	2/1/2005	0
adams_lk	2/2/2005	0
adams_lk	2/3/2005	0
adams_lk	2/4/2005	0
adams_lk	2/5/2005	0
adams_lk	2/6/2005	0
adams_lk	2/7/2005	0
adams_lk	2/8/2005	0
adams_lk	2/9/2005	0
adams_lk	2/10/2005	0
adams_lk	2/11/2005	0
adams_lk	2/12/2005	0
adams_lk	2/13/2005	0
adams_lk	2/14/2005	0
adams_lk	2/15/2005	0
adams_lk	2/16/2005	0
adams_lk	2/17/2005	0
adams_lk	2/18/2005	0
adams_lk	2/19/2005	0
adams_lk	2/20/2005	0
adams_lk	2/21/2005	0
adams_lk	2/22/2005	0
adams_lk	2/23/2005	0
adams_lk	2/24/2005	0
adams_lk	2/25/2005	0
adams_lk	2/26/2005	0
adams_lk	2/27/2005	0
adams_lk	2/28/2005	0
adams_lk	3/1/2005	0
adams_lk	3/2/2005	0
adams_lk	3/3/2005	0
adams_lk	3/4/2005	0
adams_lk	3/5/2005	0
adams_lk	3/6/2005	0
adams_lk	3/7/2005	0
adams_lk	3/8/2005	0
adams_lk	3/9/2005	0
adams_lk	3/10/2005	0
adams_lk	3/11/2005	0
adams_lk	3/12/2005	0
adams_lk	3/13/2005	0
adams_lk	3/14/2005	0
adams_lk	3/15/2005	0
adams_lk	3/16/2005	0
adams_lk	3/17/2005	0
adams_lk	3/18/2005	0
adams_lk	3/19/2005	0
adams_lk	3/20/2005	0
adams_lk	3/21/2005	0
adams_lk	3/22/2005	0
adams_lk	3/23/2005	0
adams_lk	3/24/2005	0
adams_lk	3/25/2005	0
adams_lk	3/26/2005	0
adams_lk	3/27/2005	0
adams_lk	3/28/2005	0
adams_lk	3/29/2005	0
adams_lk	3/30/2005	0
adams_lk	3/31/2005	0
adams_lk	4/1/2005	0
adams_lk	4/2/2005	0
adams_lk	4/3/2005	0
adams_lk	4/4/2005	0
adams_lk	4/5/2005	0
adams_lk	4/6/2005	0
adams_lk	4/7/2005	0
adams_lk	4/8/2005	0
adams_lk	4/9/2005	0
adams_lk	4/10/2005	0
adams_lk	4/11/2005	0
adams_lk	4/12/2005	0
adams_lk	4/13/2005	0
adams_lk	4/14/2005	0
adams_lk	4/15/2005	0
adams_lk	4/16/2005	0
adams_lk	4/17/2005	0
adams_lk	4/18/2005	0
adams_lk	4/19/2005	0
adams_lk	4/20/2005	0
adams_lk	4/21/2005	0
adams_lk	4/22/2005	0
adams_lk	4/23/2005	0
adams_lk	4/24/2005	0
adams_lk	4/25/2005	0
adams_lk	4/26/2005	0
adams_lk	4/27/2005	0
adams_lk	4/28/2005	0
adams_lk	4/29/2005	0
adams_lk	4/30/2005	0
adams_lk	5/1/2005	0
adams_lk	5/2/2005	0
adams_lk	5/3/2005	0
adams_lk	5/4/2005	0
adams_lk	5/5/2005	0
adams_lk	5/6/2005	0
adams_lk	5/7/2005	0
adams_lk	5/8/2005	0
adams_lk	5/9/2005	0
adams_lk	5/10/2005	0
adams_lk	5/11/2005	0
adams_lk	5/12/2005	0
adams_lk	5/13/2005	0
adams_lk	5/14/2005	0
adams_lk	5/15/2005	0
adams_lk	5/16/2005	0
adams_lk	5/17/2005	0
adams_lk	5/18/2005	0
adams_lk	5/19/2005	0
adams_lk	5/20/2005	0
adams_lk	5/21/2005	0
adams_lk	5/22/2005	0
adams_lk	5/23/2005	0
adams_lk	5/24/2005	0
adams_lk	5/25/2005	0
adams_lk	5/26/2005	0
adams_lk	5/27/2005	0
adams_lk	5/28/2005	0
adams_lk	5/29/2005	0
adams_lk	5/30/2005	0
adams_lk	5/31/2005	0
adams_lk	6/1/2005	0
adams_lk	6/2/2005	0
adams_lk	6/3/2005	0
adams_lk	6/4/2005	0
adams_lk	6/5/2005	0
adams_lk	6/6/2005	0
adams_lk	6/7/2005	0
adams_lk	6/8/2005	0.04
adams_lk	6/9/2005	0.02
adams_lk	6/10/2005	0.01
adams_lk	6/11/2005	0.05
adams_lk	6/12/2005	0
adams_lk	6/13/2005	0
adams_lk	6/14/2005	0.05
adams_lk	6/15/2005	0.03
adams_lk	6/16/2005	0.05
adams_lk	6/17/2005	0.13
adams_lk	6/18/2005	0.22
adams_lk	6/19/2005	0.3
adams_lk	6/20/2005	0.37
adams_lk	6/21/2005	0.54
adams_lk	6/22/2005	0.6
adams_lk	6/23/2005	0.75
adams_lk	6/24/2005	1
adams_lk	6/25/2005	1.24
adams_lk	6/26/2005	1.42
adams_lk	6/27/2005	1.86
adams_lk	6/28/2005	2.2
adams_lk	6/29/2005	2.3
adams_lk	6/30/2005	3.13
adams_lk	7/1/2005	3.7
adams_lk	7/2/2005	4.55
adams_lk	7/3/2005	5.07
adams_lk	7/4/2005	6.36
adams_lk	7/5/2005	7.41
adams_lk	7/6/2005	8.27
adams_lk	7/7/2005	8.82
adams_lk	7/8/2005	9.14
adams_lk	7/9/2005	9.52
adams_lk	7/10/2005	9.15
adams_lk	7/11/2005	9.84
adams_lk	7/12/2005	10.08
adams_lk	7/13/2005	10.63
adams_lk	7/14/2005	10.18
adams_lk	7/15/2005	10.64
adams_lk	7/16/2005	10.72
adams_lk	7/17/2005	10.31
adams_lk	7/18/2005	11.24
adams_lk	7/19/2005	11.8
adams_lk	7/20/2005	12.67
adams_lk	7/21/2005	12.78
adams_lk	7/22/2005	12.45
adams_lk	7/23/2005	12.69
adams_lk	7/24/2005	12.58
adams_lk	7/25/2005	12.36
adams_lk	7/26/2005	11.76
adams_lk	7/28/2005	13.27
adams_lk	7/30/2005	14.48
adams_lk	7/31/2005	14.72
adams_lk	8/1/2005	14.17
adams_lk	8/2/2005	13.53
adams_lk	8/3/2005	13.1
adams_lk	8/4/2005	11.64
adams_lk	8/5/2005	12.5
adams_lk	8/6/2005	12.36
adams_lk	8/7/2005	12.14
adams_lk	8/8/2005	13.08
adams_lk	8/9/2005	12.88
adams_lk	8/10/2005	12.45
adams_lk	8/11/2005	12.97
adams_lk	8/12/2005	13.18
adams_lk	8/13/2005	13.17
adams_lk	8/14/2005	13.01
adams_lk	8/15/2005	12.92
adams_lk	8/16/2005	12.16
adams_lk	8/17/2005	10.63
adams_lk	8/18/2005	10.37
adams_lk	8/19/2005	11.27
adams_lk	8/20/2005	11.23
adams_lk	8/21/2005	10.96
adams_lk	8/22/2005	11.34
adams_lk	8/23/2005	11.25
adams_lk	8/24/2005	11.68
adams_lk	8/25/2005	11.27
adams_lk	8/26/2005	10.96
adams_lk	8/27/2005	11.56
adams_lk	8/28/2005	11.86
adams_lk	8/29/2005	12.91
adams_lk	8/30/2005	13.09
adams_lk	8/31/2005	12.82
adams_lk	9/1/2005	12.87
adams_lk	9/2/2005	13.36
adams_lk	9/3/2005	13.45
adams_lk	9/4/2005	12.68
adams_lk	9/5/2005	12.18
adams_lk	9/6/2005	12.16
adams_lk	9/7/2005	12.45
adams_lk	9/8/2005	12.36
adams_lk	9/9/2005	11.79
adams_lk	9/10/2005	11.34
adams_lk	9/11/2005	10.99
adams_lk	9/12/2005	10.5
adams_lk	9/13/2005	8.5
adams_lk	9/14/2005	8.14
adams_lk	9/15/2005	8.6
adams_lk	9/16/2005	8.77
adams_lk	9/17/2005	8.6
adams_lk	9/18/2005	8.47
adams_lk	9/19/2005	8.51
adams_lk	9/20/2005	8.41
adams_lk	9/21/2005	8.52
adams_lk	9/22/2005	8.24
adams_lk	9/23/2005	8.21
adams_lk	9/24/2005	8.6
adams_lk	9/25/2005	7.69
adams_lk	9/26/2005	7.31
adams_lk	9/27/2005	6.92
adams_lk	9/28/2005	7.38
adams_lk	9/29/2005	8.17
adams_lk	9/30/2005	8.61
adams_lk	10/1/2005	9.09
adams_lk	10/2/2005	8.3
adams_lk	10/3/2005	8.53
adams_lk	10/4/2005	7.15
adams_lk	10/5/2005	4.08
adams_lk	10/6/2005	4.81
adams_lk	10/7/2005	5.55
adams_lk	10/8/2005	6.23
adams_lk	10/9/2005	4.59
adams_lk	10/10/2005	3.24
adams_lk	10/11/2005	3.32
adams_lk	10/12/2005	2.69
adams_lk	10/13/2005	2.89
adams_lk	10/14/2005	3.73
adams_lk	10/15/2005	4.54
adams_lk	10/16/2005	4.66
adams_lk	10/17/2005	5.02
adams_lk	10/18/2005	5.18
adams_lk	10/19/2005	3.5
adams_lk	10/20/2005	2.6
adams_lk	10/21/2005	3.06
adams_lk	10/22/2005	2.4
adams_lk	10/23/2005	2.81
adams_lk	10/24/2005	3.37
adams_lk	10/25/2005	3.68
adams_lk	10/26/2005	3.95
adams_lk	10/27/2005	3.62
adams_lk	10/28/2005	3.58
adams_lk	10/29/2005	1.83
adams_lk	10/30/2005	0.85
adams_lk	10/31/2005	0.91
adams_lk	11/1/2005	1.36
adams_lk	11/2/2005	1.27
adams_lk	11/3/2005	0.7
adams_lk	11/4/2005	0.45
adams_lk	11/5/2005	0.34
adams_lk	11/6/2005	0.51
adams_lk	11/7/2005	0.95
adams_lk	11/8/2005	0.74
adams_lk	11/9/2005	0.93
adams_lk	11/10/2005	1.31
adams_lk	11/11/2005	1.55
adams_lk	11/12/2005	0.36
adams_lk	11/13/2005	0.82
adams_lk	11/14/2005	0.16
adams_lk	11/15/2005	0.96
adams_lk	11/16/2005	0.68
adams_lk	11/17/2005	0.85
adams_lk	11/18/2005	0.94
adams_lk	11/19/2005	0.73
adams_lk	11/20/2005	0.72
adams_lk	11/21/2005	0.67
adams_lk	11/22/2005	0.64
adams_lk	11/23/2005	0.54
adams_lk	11/24/2005	0.51
adams_lk	11/25/2005	0.48
adams_lk	11/26/2005	0.25
adams_lk	11/27/2005	0.32
adams_lk	11/28/2005	0.47
adams_lk	11/29/2005	0.27
adams_lk	11/30/2005	0.05
adams_lk	12/1/2005	0.02
adams_lk	12/2/2005	0.25
adams_lk	12/3/2005	0.41
adams_lk	12/4/2005	0.21
adams_lk	12/5/2005	0.02
adams_lk	12/6/2005	0.01
adams_lk	12/7/2005	0.16
adams_lk	12/8/2005	0.16
adams_lk	12/9/2005	0.15
adams_lk	12/10/2005	0.01
adams_lk	12/11/2005	0.06
adams_lk	12/12/2005	0.06
adams_lk	12/13/2005	0.01
adams_lk	12/14/2005	0
adams_lk	12/15/2005	0
adams_lk	12/16/2005	0
adams_lk	12/17/2005	0
adams_lk	12/18/2005	0
adams_lk	12/19/2005	0
adams_lk	12/20/2005	0.11
adams_lk	12/21/2005	0.03
adams_lk	12/22/2005	0
adams_lk	12/23/2005	0
adams_lk	12/24/2005	0
adams_lk	12/25/2005	0
adams_lk	12/26/2005	0
adams_lk	12/27/2005	0
adams_lk	12/28/2005	0
adams_lk	12/29/2005	0
adams_lk	12/30/2005	0
adams_lk	12/31/2005	0
adams_lk	1/1/2006	0
adams_lk	1/2/2006	0
adams_lk	1/3/2006	0
adams_lk	1/4/2006	0
adams_lk	1/5/2006	0
adams_lk	1/6/2006	0
adams_lk	1/7/2006	0
adams_lk	1/8/2006	0
adams_lk	1/9/2006	0
adams_lk	1/10/2006	0
adams_lk	1/11/2006	0
adams_lk	1/12/2006	0
adams_lk	1/13/2006	0
adams_lk	1/14/2006	0
adams_lk	1/15/2006	0
adams_lk	1/16/2006	0
adams_lk	1/17/2006	0
adams_lk	1/18/2006	0
adams_lk	1/19/2006	0
adams_lk	1/20/2006	0
adams_lk	1/21/2006	0
adams_lk	1/22/2006	0
adams_lk	1/23/2006	0
adams_lk	1/24/2006	0
adams_lk	1/25/2006	0
adams_lk	1/26/2006	0
adams_lk	1/27/2006	0
adams_lk	1/28/2006	0
adams_lk	1/29/2006	0
adams_lk	1/30/2006	0
adams_lk	1/31/2006	0
adams_lk	2/1/2006	0
adams_lk	2/2/2006	0
adams_lk	2/3/2006	0
adams_lk	2/4/2006	0
adams_lk	2/5/2006	0
adams_lk	2/6/2006	0
adams_lk	2/7/2006	0
adams_lk	2/8/2006	0
adams_lk	2/9/2006	0
adams_lk	2/10/2006	0
adams_lk	2/11/2006	0
adams_lk	2/12/2006	0
adams_lk	2/13/2006	0
adams_lk	2/14/2006	0
adams_lk	2/15/2006	0
adams_lk	2/16/2006	0
adams_lk	2/17/2006	0
adams_lk	2/18/2006	0
adams_lk	2/19/2006	0
adams_lk	2/20/2006	0
adams_lk	2/21/2006	0
adams_lk	2/22/2006	0
adams_lk	2/23/2006	0
adams_lk	2/24/2006	0
adams_lk	2/25/2006	0
adams_lk	2/26/2006	0
adams_lk	2/27/2006	0
adams_lk	2/28/2006	0
adams_lk	3/1/2006	0
adams_lk	3/2/2006	0
adams_lk	3/3/2006	0
adams_lk	3/4/2006	0
adams_lk	3/5/2006	0
adams_lk	3/6/2006	0
adams_lk	3/7/2006	0
adams_lk	3/8/2006	0
adams_lk	3/9/2006	0
adams_lk	3/10/2006	0
adams_lk	3/11/2006	0
adams_lk	3/12/2006	0
adams_lk	3/13/2006	0
adams_lk	3/14/2006	0
adams_lk	3/15/2006	0
adams_lk	3/16/2006	0
adams_lk	3/17/2006	0
adams_lk	3/18/2006	0
adams_lk	3/19/2006	0
adams_lk	3/20/2006	0
adams_lk	3/21/2006	0
adams_lk	3/22/2006	0
adams_lk	3/23/2006	0
adams_lk	3/24/2006	0
adams_lk	3/25/2006	0
adams_lk	3/26/2006	0
adams_lk	3/27/2006	0
adams_lk	3/28/2006	0
adams_lk	3/29/2006	0
adams_lk	3/30/2006	0
adams_lk	3/31/2006	0
adams_lk	4/1/2006	0
adams_lk	4/2/2006	0
adams_lk	4/3/2006	0
adams_lk	4/4/2006	0
adams_lk	4/5/2006	0
adams_lk	4/6/2006	0
adams_lk	4/7/2006	0
adams_lk	4/8/2006	0
adams_lk	4/9/2006	0
adams_lk	4/10/2006	0
adams_lk	4/11/2006	0
adams_lk	4/12/2006	0
adams_lk	4/13/2006	0
adams_lk	4/14/2006	0
adams_lk	4/15/2006	0
adams_lk	4/16/2006	0
adams_lk	4/17/2006	0
adams_lk	4/18/2006	0
adams_lk	4/19/2006	0
adams_lk	4/20/2006	0
adams_lk	4/21/2006	0
adams_lk	4/22/2006	0
adams_lk	4/23/2006	0
adams_lk	4/24/2006	0
adams_lk	4/25/2006	0
adams_lk	4/26/2006	0
adams_lk	4/27/2006	0
adams_lk	4/28/2006	0
adams_lk	4/29/2006	0
adams_lk	4/30/2006	0
adams_lk	5/1/2006	0
adams_lk	5/2/2006	0
adams_lk	5/3/2006	0
adams_lk	5/4/2006	0
adams_lk	5/5/2006	0
adams_lk	5/6/2006	0
adams_lk	5/7/2006	0
adams_lk	5/8/2006	0
adams_lk	5/9/2006	0
adams_lk	5/10/2006	0
adams_lk	5/11/2006	0
adams_lk	5/12/2006	0
adams_lk	5/13/2006	0
adams_lk	5/14/2006	0
adams_lk	5/15/2006	0
adams_lk	5/16/2006	0
adams_lk	5/17/2006	0
adams_lk	5/18/2006	0
adams_lk	5/19/2006	0
adams_lk	5/20/2006	0
adams_lk	5/21/2006	0
adams_lk	5/22/2006	0
adams_lk	5/23/2006	0
adams_lk	5/24/2006	0
adams_lk	5/25/2006	0
adams_lk	5/26/2006	0
adams_lk	5/27/2006	0
adams_lk	5/28/2006	0
adams_lk	5/29/2006	0
adams_lk	5/30/2006	0
adams_lk	5/31/2006	0
adams_lk	6/1/2006	0
adams_lk	6/2/2006	0
adams_lk	6/3/2006	0.02
adams_lk	6/4/2006	0.03
adams_lk	6/5/2006	0.09
adams_lk	6/6/2006	0.2
adams_lk	6/7/2006	0.34
adams_lk	6/8/2006	0.42
adams_lk	6/9/2006	0.55
adams_lk	6/10/2006	0.75
adams_lk	6/11/2006	1.04
adams_lk	6/12/2006	1.46
adams_lk	6/13/2006	1.94
adams_lk	6/14/2006	2.49
adams_lk	6/15/2006	2.61
adams_lk	6/16/2006	2.67
adams_lk	6/17/2006	3.53
adams_lk	6/18/2006	4.11
adams_lk	6/19/2006	5.92
adams_lk	6/20/2006	6.62
adams_lk	6/21/2006	6.95
adams_lk	6/22/2006	7.6
adams_lk	6/23/2006	8.42
adams_lk	6/24/2006	9.17
adams_lk	6/25/2006	8.46
adams_lk	6/26/2006	8.3
adams_lk	6/27/2006	9.08
adams_lk	6/28/2006	8.76
adams_lk	6/29/2006	9.03
adams_lk	6/30/2006	9.78
adams_lk	7/1/2006	9.86
adams_lk	7/2/2006	10.03
adams_lk	7/3/2006	9.63
adams_lk	7/4/2006	9.72
adams_lk	7/5/2006	10.34
adams_lk	7/6/2006	10.29
adams_lk	7/7/2006	9.99
adams_lk	7/8/2006	9.07
adams_lk	7/9/2006	8.26
adams_lk	7/10/2006	8.72
adams_lk	7/11/2006	9.98
adams_lk	7/12/2006	10.86
adams_lk	7/13/2006	11.35
adams_lk	7/14/2006	12.59
adams_lk	7/15/2006	13.7
adams_lk	7/16/2006	13.73
adams_lk	7/17/2006	13.1
adams_lk	7/18/2006	12.85
adams_lk	7/19/2006	13.37
adams_lk	7/20/2006	13.27
adams_lk	7/21/2006	13.15
adams_lk	7/22/2006	13.65
adams_lk	7/23/2006	13.27
adams_lk	7/24/2006	13.8
adams_lk	7/25/2006	13.3
adams_lk	7/26/2006	13.29
adams_lk	7/27/2006	13.56
adams_lk	7/28/2006	14.05
adams_lk	7/29/2006	14.83
adams_lk	7/30/2006	14.87
adams_lk	7/31/2006	13.66
adams_lk	8/1/2006	13.48
adams_lk	8/2/2006	12.94
adams_lk	8/3/2006	13.56
adams_lk	8/4/2006	13.5
adams_lk	8/5/2006	12.92
adams_lk	8/6/2006	12.5
adams_lk	8/7/2006	13.51
adams_lk	8/8/2006	14.52
adams_lk	8/9/2006	14.68
adams_lk	8/10/2006	14.13
adams_lk	8/11/2006	14.76
adams_lk	8/12/2006	14.1
adams_lk	8/13/2006	13.9
adams_lk	8/14/2006	14.22
adams_lk	8/15/2006	14.31
adams_lk	8/16/2006	14.02
adams_lk	8/17/2006	14.66
adams_lk	8/18/2006	14.13
adams_lk	8/19/2006	13.46
adams_lk	8/20/2006	13.48
adams_lk	8/21/2006	13.5
adams_lk	8/22/2006	13.92
adams_lk	8/23/2006	14.1
adams_lk	8/24/2006	13.12
adams_lk	8/25/2006	12.69
adams_lk	8/26/2006	12.29
adams_lk	8/27/2006	10.17
adams_lk	8/28/2006	10.91
adams_lk	8/29/2006	12.26
adams_lk	8/30/2006	12.77
adams_lk	8/31/2006	11.95
adams_lk	9/1/2006	12.56
adams_lk	9/2/2006	12.88
adams_lk	9/3/2006	12.31
adams_lk	9/4/2006	12.43
adams_lk	9/5/2006	12.46
adams_lk	9/6/2006	12.27
adams_lk	9/7/2006	11
adams_lk	9/8/2006	9.86
adams_lk	9/9/2006	8.15
adams_lk	9/10/2006	8.7
adams_lk	9/11/2006	9.09
adams_lk	9/12/2006	10.05
adams_lk	9/13/2006	11.24
adams_lk	9/14/2006	10.81
adams_lk	9/15/2006	8.23
adams_lk	9/16/2006	4.23
adams_lk	9/17/2006	2.29
adams_lk	9/18/2006	3.33
adams_lk	9/19/2006	5.27
adams_lk	9/20/2006	4.92
adams_lk	9/21/2006	2.81
adams_lk	9/22/2006	1.89
adams_lk	9/23/2006	2
adams_lk	9/24/2006	2.78
adams_lk	9/25/2006	3.71
adams_lk	9/26/2006	4.44
adams_lk	9/27/2006	3.98
adams_lk	9/28/2006	4.74
adams_lk	9/29/2006	5.3
adams_lk	9/30/2006	6.52
adams_lk	10/1/2006	5.57
adams_lk	10/2/2006	4.6
adams_lk	10/3/2006	4.13
adams_lk	10/4/2006	4.99
adams_lk	10/5/2006	5.37
adams_lk	10/6/2006	5.99
adams_lk	10/7/2006	5.69
adams_lk	10/8/2006	5.15
adams_lk	10/9/2006	4.53
adams_lk	10/10/2006	2.88
adams_lk	10/11/2006	0.92
adams_lk	10/12/2006	1.71
adams_lk	10/13/2006	2.03
adams_lk	10/14/2006	2.15
adams_lk	10/15/2006	2.45
adams_lk	10/16/2006	1.54
adams_lk	10/17/2006	0.97
adams_lk	10/18/2006	1.01
adams_lk	10/19/2006	0.57
adams_lk	10/20/2006	0.41
adams_lk	10/21/2006	0.69
adams_lk	10/22/2006	0.33
adams_lk	10/23/2006	0.58
adams_lk	10/24/2006	0.72
adams_lk	10/25/2006	0.64
adams_lk	10/26/2006	0.49
adams_lk	10/27/2006	0.53
adams_lk	10/28/2006	0.47
adams_lk	10/29/2006	0.38
adams_lk	10/30/2006	0.09
adams_lk	10/31/2006	0.06
adams_lk	11/1/2006	0.15
adams_lk	11/2/2006	0.2
adams_lk	11/3/2006	0.16
adams_lk	11/4/2006	0.16
adams_lk	11/5/2006	0.19
adams_lk	11/6/2006	0.16
adams_lk	11/7/2006	0.16
adams_lk	11/8/2006	0.13
adams_lk	11/9/2006	0.12
adams_lk	11/10/2006	0.13
adams_lk	11/11/2006	0.05
adams_lk	11/12/2006	0.1
adams_lk	11/13/2006	0.07
adams_lk	11/14/2006	0
adams_lk	11/15/2006	0.15
adams_lk	11/16/2006	0.05
adams_lk	11/17/2006	0
adams_lk	11/18/2006	0
adams_lk	11/19/2006	0.01
adams_lk	11/20/2006	0
adams_lk	11/21/2006	0
adams_lk	11/22/2006	0
adams_lk	11/23/2006	0
adams_lk	11/24/2006	0
adams_lk	11/25/2006	0
adams_lk	11/26/2006	0
adams_lk	11/27/2006	0
adams_lk	11/28/2006	0
adams_lk	11/29/2006	0
adams_lk	11/30/2006	0
adams_lk	12/1/2006	0
adams_lk	12/2/2006	0
adams_lk	12/3/2006	0
adams_lk	12/4/2006	0
adams_lk	12/5/2006	0
adams_lk	12/6/2006	0
adams_lk	12/7/2006	0
adams_lk	12/8/2006	0
adams_lk	12/9/2006	0
adams_lk	12/10/2006	0
adams_lk	12/11/2006	0
adams_lk	12/12/2006	0
adams_lk	12/13/2006	0
adams_lk	12/14/2006	0
adams_lk	12/15/2006	0
adams_lk	12/16/2006	0
adams_lk	12/17/2006	0
adams_lk	12/18/2006	0
adams_lk	12/19/2006	0
adams_lk	12/20/2006	0
adams_lk	12/21/2006	0
adams_lk	12/22/2006	0
adams_lk	12/23/2006	0
adams_lk	12/24/2006	0
adams_lk	12/25/2006	0
adams_lk	12/26/2006	0
adams_lk	12/27/2006	0
adams_lk	12/28/2006	0
adams_lk	12/29/2006	0
adams_lk	12/30/2006	0
adams_lk	12/31/2006	0
adams_lk	1/1/2007	0
adams_lk	1/2/2007	0
adams_lk	1/3/2007	0
adams_lk	1/4/2007	0
adams_lk	1/5/2007	0
adams_lk	1/6/2007	0
adams_lk	1/7/2007	0
adams_lk	1/8/2007	0
adams_lk	1/9/2007	0
adams_lk	1/10/2007	0
adams_lk	1/11/2007	0
adams_lk	1/12/2007	0
adams_lk	1/13/2007	0
adams_lk	1/14/2007	0
adams_lk	1/15/2007	0
adams_lk	1/16/2007	0
adams_lk	1/17/2007	0
adams_lk	1/18/2007	0
adams_lk	1/19/2007	0
adams_lk	1/20/2007	0
adams_lk	1/21/2007	0
adams_lk	1/22/2007	0
adams_lk	1/23/2007	0
adams_lk	1/24/2007	0
adams_lk	1/25/2007	0
adams_lk	1/26/2007	0
adams_lk	1/27/2007	0
adams_lk	1/28/2007	0
adams_lk	1/29/2007	0
adams_lk	1/30/2007	0
adams_lk	1/31/2007	0
adams_lk	2/1/2007	0
adams_lk	2/2/2007	0
adams_lk	2/3/2007	0
adams_lk	2/4/2007	0
adams_lk	2/5/2007	0
adams_lk	2/6/2007	0
adams_lk	2/7/2007	0
adams_lk	2/8/2007	0
adams_lk	2/9/2007	0
adams_lk	2/10/2007	0
adams_lk	2/11/2007	0
adams_lk	2/12/2007	0
adams_lk	2/13/2007	0
adams_lk	2/14/2007	0
adams_lk	2/15/2007	0
[truncated: 64,732 more rows]
