# Supplementary material for: Thermal regimes of Rocky Mountain lakes warm with climate change
Source: PLoS One. 2017 Jul 6;12(7):e0179498. doi: 10.1371/journal.pone.0179498 (PMC5500263; doi:10.1371/journal.pone.0179498)
Supplement: S2 File — The mean weekly air temperature (°C) values from the closest SNOTEL station to each of 27 SRM lakes. This included both observed data (1998–2013) and monthly corrected projections from downscaled regional climate models (2035–2045, 2075–2085; [41]). These observed data were used to fit models of daily mean lake surface temperature. Both the observed and projected air temperature data were also used to reconstruct and forecast daily mean lake surface temperature. (CSV) [file pone.0179498.s004.csv]

Lake	Date	Mean weekly air temperature (�C)
adams_lk_snotel	1/7/1990	-7.96
adams_lk_snotel	1/8/1990	-7.4
adams_lk_snotel	1/9/1990	-7.17
adams_lk_snotel	1/10/1990	-6.47
adams_lk_snotel	1/11/1990	-4.47
adams_lk_snotel	1/12/1990	-2.9
adams_lk_snotel	1/13/1990	-1.81
adams_lk_snotel	1/14/1990	-1.54
adams_lk_snotel	1/15/1990	-1.74
adams_lk_snotel	1/16/1990	-2.51
adams_lk_snotel	1/17/1990	-3.66
adams_lk_snotel	1/18/1990	-5.3
adams_lk_snotel	1/19/1990	-6.9
adams_lk_snotel	1/20/1990	-8.34
adams_lk_snotel	1/21/1990	-9.33
adams_lk_snotel	1/22/1990	-8.91
adams_lk_snotel	1/23/1990	-7.91
adams_lk_snotel	1/24/1990	-7.91
adams_lk_snotel	1/25/1990	-8.77
adams_lk_snotel	1/26/1990	-8.6
adams_lk_snotel	1/27/1990	-7.51
adams_lk_snotel	1/28/1990	-8.66
adams_lk_snotel	1/29/1990	-10.34
adams_lk_snotel	1/30/1990	-11.76
adams_lk_snotel	1/31/1990	-11.44
adams_lk_snotel	2/1/1990	-9.84
adams_lk_snotel	2/2/1990	-9.4
adams_lk_snotel	2/3/1990	-10.47
adams_lk_snotel	2/4/1990	-9.13
adams_lk_snotel	2/5/1990	-7.6
adams_lk_snotel	2/6/1990	-7.06
adams_lk_snotel	2/7/1990	-6.57
adams_lk_snotel	2/8/1990	-6.29
adams_lk_snotel	2/9/1990	-6.71
adams_lk_snotel	2/10/1990	-6.3
adams_lk_snotel	2/11/1990	-6.11
adams_lk_snotel	2/12/1990	-5.77
adams_lk_snotel	2/13/1990	-4.71
adams_lk_snotel	2/14/1990	-6.06
adams_lk_snotel	2/15/1990	-7.81
adams_lk_snotel	2/16/1990	-9.06
adams_lk_snotel	2/17/1990	-9.86
adams_lk_snotel	2/18/1990	-10.3
adams_lk_snotel	2/19/1990	-11.66
adams_lk_snotel	2/20/1990	-13.26
adams_lk_snotel	2/21/1990	-12.51
adams_lk_snotel	2/22/1990	-11.27
adams_lk_snotel	2/23/1990	-9.36
adams_lk_snotel	2/24/1990	-7.64
adams_lk_snotel	2/25/1990	-6.29
adams_lk_snotel	2/26/1990	-4.84
adams_lk_snotel	2/27/1990	-3.54
adams_lk_snotel	2/28/1990	-3.4
adams_lk_snotel	3/1/1990	-3.91
adams_lk_snotel	3/2/1990	-3.71
adams_lk_snotel	3/3/1990	-3.86
adams_lk_snotel	3/4/1990	-4.07
adams_lk_snotel	3/5/1990	-4.34
adams_lk_snotel	3/6/1990	-4.53
adams_lk_snotel	3/7/1990	-4.59
adams_lk_snotel	3/8/1990	-4.16
adams_lk_snotel	3/9/1990	-3.86
adams_lk_snotel	3/10/1990	-3.21
adams_lk_snotel	3/11/1990	-3.11
adams_lk_snotel	3/12/1990	-3
adams_lk_snotel	3/13/1990	-3.21
adams_lk_snotel	3/14/1990	-3.71
adams_lk_snotel	3/15/1990	-4.29
adams_lk_snotel	3/16/1990	-5.29
adams_lk_snotel	3/17/1990	-6.34
adams_lk_snotel	3/18/1990	-6.73
adams_lk_snotel	3/19/1990	-7.31
adams_lk_snotel	3/20/1990	-6.76
adams_lk_snotel	3/21/1990	-4.84
adams_lk_snotel	3/22/1990	-3.13
adams_lk_snotel	3/23/1990	-1.47
adams_lk_snotel	3/24/1990	-0.74
adams_lk_snotel	3/25/1990	-0.44
adams_lk_snotel	3/26/1990	-0.61
adams_lk_snotel	3/27/1990	-0.23
adams_lk_snotel	3/28/1990	-0.67
adams_lk_snotel	3/29/1990	-1.64
adams_lk_snotel	3/30/1990	-2.91
adams_lk_snotel	3/31/1990	-3.67
adams_lk_snotel	4/1/1990	-3.79
adams_lk_snotel	4/2/1990	-3.14
adams_lk_snotel	4/3/1990	-3.69
adams_lk_snotel	4/4/1990	-3.17
adams_lk_snotel	4/5/1990	-2.03
adams_lk_snotel	4/6/1990	-2.2
adams_lk_snotel	4/7/1990	-1.46
adams_lk_snotel	4/8/1990	-1.43
adams_lk_snotel	4/9/1990	-0.94
adams_lk_snotel	4/10/1990	-0.94
adams_lk_snotel	4/11/1990	-1.44
adams_lk_snotel	4/12/1990	-1.5
adams_lk_snotel	4/13/1990	-0.31
adams_lk_snotel	4/14/1990	-0.04
adams_lk_snotel	4/15/1990	0.74
adams_lk_snotel	4/16/1990	1.31
adams_lk_snotel	4/17/1990	1.64
adams_lk_snotel	4/18/1990	1.64
adams_lk_snotel	4/19/1990	1.73
adams_lk_snotel	4/20/1990	1.87
adams_lk_snotel	4/21/1990	2.03
adams_lk_snotel	4/22/1990	2.06
adams_lk_snotel	4/23/1990	2.14
adams_lk_snotel	4/24/1990	2.73
adams_lk_snotel	4/25/1990	2.74
adams_lk_snotel	4/26/1990	2.2
adams_lk_snotel	4/27/1990	1.53
adams_lk_snotel	4/28/1990	0.7
adams_lk_snotel	4/29/1990	0.19
adams_lk_snotel	4/30/1990	-1.81
adams_lk_snotel	5/1/1990	-3.5
adams_lk_snotel	5/2/1990	-4.14
adams_lk_snotel	5/3/1990	-4.09
adams_lk_snotel	5/4/1990	-3.84
adams_lk_snotel	5/5/1990	-3.47
adams_lk_snotel	5/6/1990	-3.41
adams_lk_snotel	5/7/1990	-1.13
adams_lk_snotel	5/8/1990	0.94
adams_lk_snotel	5/9/1990	1.47
adams_lk_snotel	5/10/1990	1.11
adams_lk_snotel	5/11/1990	1.9
adams_lk_snotel	5/12/1990	2.11
adams_lk_snotel	5/13/1990	1.97
adams_lk_snotel	5/14/1990	1.37
adams_lk_snotel	5/15/1990	0.8
adams_lk_snotel	5/16/1990	1
adams_lk_snotel	5/17/1990	1.37
adams_lk_snotel	5/18/1990	1.37
adams_lk_snotel	5/19/1990	2.17
adams_lk_snotel	5/20/1990	2.89
adams_lk_snotel	5/21/1990	3.03
adams_lk_snotel	5/22/1990	3.49
adams_lk_snotel	5/23/1990	4.41
adams_lk_snotel	5/24/1990	5.63
adams_lk_snotel	5/25/1990	6.26
adams_lk_snotel	5/26/1990	6.3
adams_lk_snotel	5/27/1990	6.17
adams_lk_snotel	5/28/1990	6
adams_lk_snotel	5/29/1990	5.99
adams_lk_snotel	5/30/1990	5.2
adams_lk_snotel	5/31/1990	4.6
adams_lk_snotel	6/1/1990	4.13
adams_lk_snotel	6/2/1990	3.56
adams_lk_snotel	6/3/1990	3.26
adams_lk_snotel	6/4/1990	3.87
adams_lk_snotel	6/5/1990	4.8
adams_lk_snotel	6/6/1990	6.19
adams_lk_snotel	6/7/1990	7.33
adams_lk_snotel	6/8/1990	8.1
adams_lk_snotel	6/9/1990	9.31
adams_lk_snotel	6/10/1990	10.7
adams_lk_snotel	6/11/1990	11.27
adams_lk_snotel	6/12/1990	11.26
adams_lk_snotel	6/13/1990	10.67
adams_lk_snotel	6/14/1990	9.93
adams_lk_snotel	6/15/1990	9.66
adams_lk_snotel	6/16/1990	9.36
adams_lk_snotel	6/17/1990	8.81
adams_lk_snotel	6/18/1990	8.44
adams_lk_snotel	6/19/1990	8.74
adams_lk_snotel	6/20/1990	9.04
adams_lk_snotel	6/21/1990	9.57
adams_lk_snotel	6/22/1990	9.36
adams_lk_snotel	6/23/1990	9.49
adams_lk_snotel	6/24/1990	10.43
adams_lk_snotel	6/25/1990	11.21
adams_lk_snotel	6/26/1990	11.29
adams_lk_snotel	6/27/1990	11.9
adams_lk_snotel	6/28/1990	12.91
adams_lk_snotel	6/29/1990	14.09
adams_lk_snotel	6/30/1990	14.94
adams_lk_snotel	7/1/1990	15.24
adams_lk_snotel	7/2/1990	15.76
adams_lk_snotel	7/3/1990	16.17
adams_lk_snotel	7/4/1990	16.11
adams_lk_snotel	7/5/1990	15.17
adams_lk_snotel	7/6/1990	14.34
adams_lk_snotel	7/7/1990	13.86
adams_lk_snotel	7/8/1990	13.17
adams_lk_snotel	7/9/1990	11.8
adams_lk_snotel	7/10/1990	10.81
adams_lk_snotel	7/11/1990	10.54
adams_lk_snotel	7/12/1990	10.23
adams_lk_snotel	7/13/1990	9.74
adams_lk_snotel	7/14/1990	9.4
adams_lk_snotel	7/15/1990	9.06
adams_lk_snotel	7/16/1990	8.84
adams_lk_snotel	7/17/1990	8.69
adams_lk_snotel	7/18/1990	9.01
adams_lk_snotel	7/19/1990	9.77
adams_lk_snotel	7/20/1990	10.53
adams_lk_snotel	7/21/1990	10.26
adams_lk_snotel	7/22/1990	9.63
adams_lk_snotel	7/23/1990	9.4
adams_lk_snotel	7/24/1990	9
adams_lk_snotel	7/25/1990	8.59
adams_lk_snotel	7/26/1990	8.2
adams_lk_snotel	7/27/1990	8.34
adams_lk_snotel	7/28/1990	8.89
adams_lk_snotel	7/29/1990	9.49
adams_lk_snotel	7/30/1990	9.64
adams_lk_snotel	7/31/1990	9.61
adams_lk_snotel	8/1/1990	9.49
adams_lk_snotel	8/2/1990	9.73
adams_lk_snotel	8/3/1990	9.39
adams_lk_snotel	8/4/1990	9.24
adams_lk_snotel	8/5/1990	8.94
adams_lk_snotel	8/6/1990	8.91
adams_lk_snotel	8/7/1990	8.94
adams_lk_snotel	8/8/1990	9.23
adams_lk_snotel	8/9/1990	9.09
adams_lk_snotel	8/10/1990	9.03
adams_lk_snotel	8/11/1990	9.31
adams_lk_snotel	8/12/1990	9.81
adams_lk_snotel	8/13/1990	9.71
adams_lk_snotel	8/14/1990	9.79
adams_lk_snotel	8/15/1990	9.19
adams_lk_snotel	8/16/1990	8.44
adams_lk_snotel	8/17/1990	8.57
adams_lk_snotel	8/18/1990	8.11
adams_lk_snotel	8/19/1990	7.91
adams_lk_snotel	8/20/1990	8.49
adams_lk_snotel	8/21/1990	8.74
adams_lk_snotel	8/22/1990	9.07
adams_lk_snotel	8/23/1990	9.51
adams_lk_snotel	8/24/1990	9.19
adams_lk_snotel	8/25/1990	9.33
adams_lk_snotel	8/26/1990	9.67
adams_lk_snotel	8/27/1990	9.84
adams_lk_snotel	8/28/1990	10.54
adams_lk_snotel	8/29/1990	11.09
adams_lk_snotel	8/30/1990	11.53
adams_lk_snotel	8/31/1990	12.31
adams_lk_snotel	9/1/1990	12.23
adams_lk_snotel	9/2/1990	11.97
adams_lk_snotel	9/3/1990	11.89
adams_lk_snotel	9/4/1990	11.41
adams_lk_snotel	9/5/1990	11
adams_lk_snotel	9/6/1990	10.93
adams_lk_snotel	9/7/1990	10.54
adams_lk_snotel	9/8/1990	10.5
adams_lk_snotel	9/9/1990	10.37
adams_lk_snotel	9/10/1990	10.36
adams_lk_snotel	9/11/1990	10.1
adams_lk_snotel	9/12/1990	9.83
adams_lk_snotel	9/13/1990	9.69
adams_lk_snotel	9/14/1990	9.86
adams_lk_snotel	9/15/1990	10.07
adams_lk_snotel	9/16/1990	10.39
adams_lk_snotel	9/17/1990	9.67
adams_lk_snotel	9/18/1990	9.09
adams_lk_snotel	9/19/1990	8.64
adams_lk_snotel	9/20/1990	7.89
adams_lk_snotel	9/21/1990	6.84
adams_lk_snotel	9/22/1990	6.04
adams_lk_snotel	9/23/1990	4.96
adams_lk_snotel	9/24/1990	5.07
adams_lk_snotel	9/25/1990	5.73
adams_lk_snotel	9/26/1990	5.99
adams_lk_snotel	9/27/1990	6.27
adams_lk_snotel	9/28/1990	6.24
adams_lk_snotel	9/29/1990	5.91
adams_lk_snotel	9/30/1990	5.83
adams_lk_snotel	10/1/1990	5.61
adams_lk_snotel	10/2/1990	5.17
adams_lk_snotel	10/3/1990	4.81
adams_lk_snotel	10/4/1990	3.89
adams_lk_snotel	10/5/1990	4.09
adams_lk_snotel	10/6/1990	5
adams_lk_snotel	10/7/1990	5.5
adams_lk_snotel	10/8/1990	4.39
adams_lk_snotel	10/9/1990	2.54
adams_lk_snotel	10/10/1990	1.2
adams_lk_snotel	10/11/1990	1.59
adams_lk_snotel	10/12/1990	0.61
adams_lk_snotel	10/13/1990	-0.54
adams_lk_snotel	10/14/1990	-0.7
adams_lk_snotel	10/15/1990	0.36
adams_lk_snotel	10/16/1990	2.2
adams_lk_snotel	10/17/1990	3.79
adams_lk_snotel	10/18/1990	2.46
adams_lk_snotel	10/19/1990	3
adams_lk_snotel	10/20/1990	3.16
adams_lk_snotel	10/21/1990	1.34
adams_lk_snotel	10/22/1990	0.2
adams_lk_snotel	10/23/1990	-0.44
adams_lk_snotel	10/24/1990	-1.31
adams_lk_snotel	10/25/1990	-0.06
adams_lk_snotel	10/26/1990	0.44
adams_lk_snotel	10/27/1990	1.01
adams_lk_snotel	10/28/1990	2.47
adams_lk_snotel	10/29/1990	4.14
adams_lk_snotel	10/30/1990	4.57
adams_lk_snotel	10/31/1990	5.21
adams_lk_snotel	11/1/1990	5.37
adams_lk_snotel	11/2/1990	4.66
adams_lk_snotel	11/3/1990	2.9
adams_lk_snotel	11/4/1990	0.91
adams_lk_snotel	11/5/1990	-0.94
adams_lk_snotel	11/6/1990	-2.19
adams_lk_snotel	11/7/1990	-4.87
adams_lk_snotel	11/8/1990	-6.67
adams_lk_snotel	11/9/1990	-7.74
adams_lk_snotel	11/10/1990	-7.17
adams_lk_snotel	11/11/1990	-5.29
adams_lk_snotel	11/12/1990	-4.14
adams_lk_snotel	11/13/1990	-3.47
adams_lk_snotel	11/14/1990	-0.91
adams_lk_snotel	11/15/1990	1.13
adams_lk_snotel	11/16/1990	2.51
adams_lk_snotel	11/17/1990	2.87
adams_lk_snotel	11/18/1990	2.96
adams_lk_snotel	11/19/1990	2.67
adams_lk_snotel	11/20/1990	2.73
adams_lk_snotel	11/21/1990	2.24
adams_lk_snotel	11/22/1990	-0.09
adams_lk_snotel	11/23/1990	-1.57
adams_lk_snotel	11/24/1990	-1.7
adams_lk_snotel	11/25/1990	-1.4
adams_lk_snotel	11/26/1990	-0.87
adams_lk_snotel	11/27/1990	-1.49
adams_lk_snotel	11/28/1990	-3.34
adams_lk_snotel	11/29/1990	-3.7
adams_lk_snotel	11/30/1990	-3.04
adams_lk_snotel	12/1/1990	-3.23
adams_lk_snotel	12/2/1990	-4.87
adams_lk_snotel	12/3/1990	-7.44
adams_lk_snotel	12/4/1990	-8.17
adams_lk_snotel	12/5/1990	-6.31
adams_lk_snotel	12/6/1990	-5.07
adams_lk_snotel	12/7/1990	-6.21
adams_lk_snotel	12/8/1990	-6.01
adams_lk_snotel	12/9/1990	-4.97
adams_lk_snotel	12/10/1990	-3.06
adams_lk_snotel	12/11/1990	-1.59
adams_lk_snotel	12/12/1990	-1.46
adams_lk_snotel	12/13/1990	-1.29
adams_lk_snotel	12/14/1990	-0.41
adams_lk_snotel	12/15/1990	-2.06
adams_lk_snotel	12/16/1990	-3.41
adams_lk_snotel	12/17/1990	-4.34
adams_lk_snotel	12/18/1990	-6.26
adams_lk_snotel	12/19/1990	-8.01
adams_lk_snotel	12/20/1990	-9.34
adams_lk_snotel	12/21/1990	-10.87
adams_lk_snotel	12/22/1990	-12.2
adams_lk_snotel	12/23/1990	-14.21
adams_lk_snotel	12/24/1990	-16.31
adams_lk_snotel	12/25/1990	-16.69
adams_lk_snotel	12/26/1990	-17.3
adams_lk_snotel	12/27/1990	-17.59
adams_lk_snotel	12/28/1990	-16.61
adams_lk_snotel	12/29/1990	-14.29
adams_lk_snotel	12/30/1990	-12.89
adams_lk_snotel	12/31/1990	-11.69
adams_lk_snotel	1/1/1991	-10.64
adams_lk_snotel	1/2/1991	-9.19
adams_lk_snotel	1/3/1991	-7.69
adams_lk_snotel	1/4/1991	-7.19
adams_lk_snotel	1/5/1991	-6.97
adams_lk_snotel	1/6/1991	-5.77
adams_lk_snotel	1/7/1991	-4.6
adams_lk_snotel	1/8/1991	-4.49
adams_lk_snotel	1/9/1991	-5.03
adams_lk_snotel	1/10/1991	-5.64
adams_lk_snotel	1/11/1991	-6.06
adams_lk_snotel	1/12/1991	-6.8
adams_lk_snotel	1/13/1991	-6.81
adams_lk_snotel	1/14/1991	-6.81
adams_lk_snotel	1/15/1991	-7.14
adams_lk_snotel	1/16/1991	-7.1
adams_lk_snotel	1/17/1991	-7.44
adams_lk_snotel	1/18/1991	-7.61
adams_lk_snotel	1/19/1991	-7.16
adams_lk_snotel	1/20/1991	-7.59
adams_lk_snotel	1/21/1991	-9.29
adams_lk_snotel	1/22/1991	-10.27
adams_lk_snotel	1/23/1991	-10.61
adams_lk_snotel	1/24/1991	-11.2
adams_lk_snotel	1/25/1991	-11.77
adams_lk_snotel	1/26/1991	-13.04
adams_lk_snotel	1/27/1991	-13.31
adams_lk_snotel	1/28/1991	-12.6
adams_lk_snotel	1/29/1991	-12.17
adams_lk_snotel	1/30/1991	-12.86
adams_lk_snotel	1/31/1991	-12.11
adams_lk_snotel	2/1/1991	-10.9
adams_lk_snotel	2/2/1991	-9.63
adams_lk_snotel	2/3/1991	-8.36
adams_lk_snotel	2/4/1991	-7.07
adams_lk_snotel	2/5/1991	-6.21
adams_lk_snotel	2/6/1991	-4.27
adams_lk_snotel	2/7/1991	-3.97
adams_lk_snotel	2/8/1991	-3.84
adams_lk_snotel	2/9/1991	-3.49
adams_lk_snotel	2/10/1991	-4.06
adams_lk_snotel	2/11/1991	-4.13
adams_lk_snotel	2/12/1991	-3.49
adams_lk_snotel	2/13/1991	-3.57
adams_lk_snotel	2/14/1991	-3.59
adams_lk_snotel	2/15/1991	-4.01
adams_lk_snotel	2/16/1991	-3.86
adams_lk_snotel	2/17/1991	-3.41
adams_lk_snotel	2/18/1991	-3.8
adams_lk_snotel	2/19/1991	-5.24
adams_lk_snotel	2/20/1991	-6.16
adams_lk_snotel	2/21/1991	-5.64
adams_lk_snotel	2/22/1991	-5.26
adams_lk_snotel	2/23/1991	-5.1
adams_lk_snotel	2/24/1991	-5.29
adams_lk_snotel	2/25/1991	-6.11
adams_lk_snotel	2/26/1991	-6.03
adams_lk_snotel	2/27/1991	-5.79
adams_lk_snotel	2/28/1991	-6
adams_lk_snotel	3/1/1991	-5.79
adams_lk_snotel	3/2/1991	-6.07
adams_lk_snotel	3/3/1991	-6.27
adams_lk_snotel	3/4/1991	-5.07
adams_lk_snotel	3/5/1991	-3.51
adams_lk_snotel	3/6/1991	-3.09
adams_lk_snotel	3/7/1991	-4.13
adams_lk_snotel	3/8/1991	-5.71
adams_lk_snotel	3/9/1991	-6.89
adams_lk_snotel	3/10/1991	-6.61
adams_lk_snotel	3/11/1991	-6.13
adams_lk_snotel	3/12/1991	-6.4
adams_lk_snotel	3/13/1991	-6.93
adams_lk_snotel	3/14/1991	-6.16
adams_lk_snotel	3/15/1991	-5.54
adams_lk_snotel	3/16/1991	-5.3
adams_lk_snotel	3/17/1991	-5.96
adams_lk_snotel	3/18/1991	-6.63
adams_lk_snotel	3/19/1991	-6.71
adams_lk_snotel	3/20/1991	-5.96
adams_lk_snotel	3/21/1991	-5.73
adams_lk_snotel	3/22/1991	-5.36
adams_lk_snotel	3/23/1991	-5.04
adams_lk_snotel	3/24/1991	-4.53
adams_lk_snotel	3/25/1991	-3.83
adams_lk_snotel	3/26/1991	-3.34
adams_lk_snotel	3/27/1991	-3.41
adams_lk_snotel	3/28/1991	-3.83
adams_lk_snotel	3/29/1991	-3.77
adams_lk_snotel	3/30/1991	-4.01
adams_lk_snotel	3/31/1991	-4.44
adams_lk_snotel	4/1/1991	-4.57
adams_lk_snotel	4/2/1991	-4.47
adams_lk_snotel	4/3/1991	-3.83
adams_lk_snotel	4/4/1991	-2.47
adams_lk_snotel	4/5/1991	-1.13
adams_lk_snotel	4/6/1991	1.19
adams_lk_snotel	4/7/1991	3.26
adams_lk_snotel	4/8/1991	3.67
adams_lk_snotel	4/9/1991	2.8
adams_lk_snotel	4/10/1991	2
adams_lk_snotel	4/11/1991	1.59
adams_lk_snotel	4/12/1991	0.09
adams_lk_snotel	4/13/1991	-2.26
adams_lk_snotel	4/14/1991	-4.5
adams_lk_snotel	4/15/1991	-5.86
adams_lk_snotel	4/16/1991	-5.11
adams_lk_snotel	4/17/1991	-4.31
adams_lk_snotel	4/18/1991	-3.81
adams_lk_snotel	4/19/1991	-3.13
adams_lk_snotel	4/20/1991	-2.07
adams_lk_snotel	4/21/1991	-0.71
adams_lk_snotel	4/22/1991	0.17
adams_lk_snotel	4/23/1991	-0.14
adams_lk_snotel	4/24/1991	-0.59
adams_lk_snotel	4/25/1991	-0.77
adams_lk_snotel	4/26/1991	-0.16
adams_lk_snotel	4/27/1991	-0.76
adams_lk_snotel	4/28/1991	-1.96
adams_lk_snotel	4/29/1991	-2.54
adams_lk_snotel	4/30/1991	-2.99
adams_lk_snotel	5/1/1991	-3.49
adams_lk_snotel	5/2/1991	-3.5
adams_lk_snotel	5/3/1991	-3.94
adams_lk_snotel	5/4/1991	-3.23
adams_lk_snotel	5/5/1991	-2.66
adams_lk_snotel	5/6/1991	-2.27
adams_lk_snotel	5/7/1991	-1.3
adams_lk_snotel	5/8/1991	-0.27
adams_lk_snotel	5/9/1991	0.63
adams_lk_snotel	5/10/1991	2.13
adams_lk_snotel	5/11/1991	3.53
adams_lk_snotel	5/12/1991	5.29
adams_lk_snotel	5/13/1991	5.96
adams_lk_snotel	5/14/1991	6.46
adams_lk_snotel	5/15/1991	7.14
adams_lk_snotel	5/16/1991	6.41
adams_lk_snotel	5/17/1991	5.13
adams_lk_snotel	5/18/1991	4.01
adams_lk_snotel	5/19/1991	3.29
adams_lk_snotel	5/20/1991	3.96
adams_lk_snotel	5/21/1991	4.03
adams_lk_snotel	5/22/1991	4.01
adams_lk_snotel	5/23/1991	4.46
adams_lk_snotel	5/24/1991	4.69
adams_lk_snotel	5/25/1991	4.71
adams_lk_snotel	5/26/1991	5.17
adams_lk_snotel	5/27/1991	4.97
adams_lk_snotel	5/28/1991	4.63
adams_lk_snotel	5/29/1991	4.39
adams_lk_snotel	5/30/1991	4.57
adams_lk_snotel	5/31/1991	5
adams_lk_snotel	6/1/1991	5.31
adams_lk_snotel	6/2/1991	4.6
adams_lk_snotel	6/3/1991	4.13
adams_lk_snotel	6/4/1991	3.97
adams_lk_snotel	6/5/1991	4.27
adams_lk_snotel	6/6/1991	4.29
adams_lk_snotel	6/7/1991	4.06
adams_lk_snotel	6/8/1991	4.41
adams_lk_snotel	6/9/1991	5.23
adams_lk_snotel	6/10/1991	5.99
adams_lk_snotel	6/11/1991	6.34
adams_lk_snotel	6/12/1991	6.54
adams_lk_snotel	6/13/1991	7.17
adams_lk_snotel	6/14/1991	8.03
adams_lk_snotel	6/15/1991	8.4
adams_lk_snotel	6/16/1991	8.44
adams_lk_snotel	6/17/1991	8.59
adams_lk_snotel	6/18/1991	9.3
adams_lk_snotel	6/19/1991	9.57
adams_lk_snotel	6/20/1991	9.7
adams_lk_snotel	6/21/1991	9.86
adams_lk_snotel	6/22/1991	9.8
adams_lk_snotel	6/23/1991	10.06
adams_lk_snotel	6/24/1991	10.16
adams_lk_snotel	6/25/1991	10.31
adams_lk_snotel	6/26/1991	11.1
adams_lk_snotel	6/27/1991	11.17
adams_lk_snotel	6/28/1991	11.29
adams_lk_snotel	6/29/1991	11.73
adams_lk_snotel	6/30/1991	11.69
adams_lk_snotel	7/1/1991	11.89
adams_lk_snotel	7/2/1991	11.64
adams_lk_snotel	7/3/1991	10.83
adams_lk_snotel	7/4/1991	10.46
adams_lk_snotel	7/5/1991	10.49
adams_lk_snotel	7/6/1991	10.81
adams_lk_snotel	7/7/1991	11.37
adams_lk_snotel	7/8/1991	11.73
adams_lk_snotel	7/9/1991	11.73
adams_lk_snotel	7/10/1991	11.74
adams_lk_snotel	7/11/1991	11.97
adams_lk_snotel	7/12/1991	11.64
adams_lk_snotel	7/13/1991	10.79
adams_lk_snotel	7/14/1991	10.14
adams_lk_snotel	7/15/1991	9.96
adams_lk_snotel	7/16/1991	10.7
adams_lk_snotel	7/17/1991	10.87
adams_lk_snotel	7/18/1991	11.09
adams_lk_snotel	7/19/1991	11.69
adams_lk_snotel	7/20/1991	12.06
adams_lk_snotel	7/21/1991	12.17
adams_lk_snotel	7/22/1991	12.06
adams_lk_snotel	7/23/1991	11.16
adams_lk_snotel	7/24/1991	10.44
adams_lk_snotel	7/25/1991	9.43
adams_lk_snotel	7/26/1991	8.37
adams_lk_snotel	7/27/1991	8.13
adams_lk_snotel	7/28/1991	8.2
adams_lk_snotel	7/29/1991	8.29
adams_lk_snotel	7/30/1991	8.86
adams_lk_snotel	7/31/1991	9.97
adams_lk_snotel	8/1/1991	11.03
adams_lk_snotel	8/2/1991	12.04
adams_lk_snotel	8/3/1991	12.33
adams_lk_snotel	8/4/1991	11.81
adams_lk_snotel	8/5/1991	11.33
adams_lk_snotel	8/6/1991	11.06
adams_lk_snotel	8/7/1991	10.21
adams_lk_snotel	8/8/1991	9.79
adams_lk_snotel	8/9/1991	9.3
adams_lk_snotel	8/10/1991	8.87
adams_lk_snotel	8/11/1991	9.09
adams_lk_snotel	8/12/1991	9.51
adams_lk_snotel	8/13/1991	9.33
adams_lk_snotel	8/14/1991	9.04
adams_lk_snotel	8/15/1991	8.97
adams_lk_snotel	8/16/1991	9.03
adams_lk_snotel	8/17/1991	9.39
adams_lk_snotel	8/18/1991	9.61
adams_lk_snotel	8/19/1991	9.29
adams_lk_snotel	8/20/1991	9.13
adams_lk_snotel	8/21/1991	9.61
adams_lk_snotel	8/22/1991	9.97
adams_lk_snotel	8/23/1991	10.16
adams_lk_snotel	8/24/1991	10.27
adams_lk_snotel	8/25/1991	10.79
adams_lk_snotel	8/26/1991	11.34
adams_lk_snotel	8/27/1991	11.83
adams_lk_snotel	8/28/1991	11.97
adams_lk_snotel	8/29/1991	12.1
adams_lk_snotel	8/30/1991	11.76
adams_lk_snotel	8/31/1991	11.59
adams_lk_snotel	9/1/1991	11
adams_lk_snotel	9/2/1991	10.64
adams_lk_snotel	9/3/1991	10.77
adams_lk_snotel	9/4/1991	10.79
adams_lk_snotel	9/5/1991	10.39
adams_lk_snotel	9/6/1991	10.49
adams_lk_snotel	9/7/1991	10.44
adams_lk_snotel	9/8/1991	10.36
adams_lk_snotel	9/9/1991	9.91
adams_lk_snotel	9/10/1991	9.17
adams_lk_snotel	9/11/1991	8.63
adams_lk_snotel	9/12/1991	8.11
adams_lk_snotel	9/13/1991	7.43
adams_lk_snotel	9/14/1991	6.71
adams_lk_snotel	9/15/1991	6.17
adams_lk_snotel	9/16/1991	5.23
adams_lk_snotel	9/17/1991	4.9
adams_lk_snotel	9/18/1991	4.49
adams_lk_snotel	9/19/1991	3.44
adams_lk_snotel	9/20/1991	3.06
adams_lk_snotel	9/21/1991	3.2
adams_lk_snotel	9/22/1991	3.74
adams_lk_snotel	9/23/1991	3.67
adams_lk_snotel	9/24/1991	3.67
adams_lk_snotel	9/25/1991	3.59
adams_lk_snotel	9/26/1991	4.51
adams_lk_snotel	9/27/1991	4.96
adams_lk_snotel	9/28/1991	5.06
adams_lk_snotel	9/29/1991	4.83
adams_lk_snotel	9/30/1991	5.99
adams_lk_snotel	10/1/1991	5.74
adams_lk_snotel	10/2/1991	6.41
adams_lk_snotel	10/3/1991	6.81
adams_lk_snotel	10/4/1991	7.06
adams_lk_snotel	10/5/1991	5.43
adams_lk_snotel	10/6/1991	4.47
adams_lk_snotel	10/7/1991	4.09
adams_lk_snotel	10/8/1991	4.67
adams_lk_snotel	10/9/1991	4.46
adams_lk_snotel	10/10/1991	3.87
adams_lk_snotel	10/11/1991	3.9
adams_lk_snotel	10/12/1991	5.71
adams_lk_snotel	10/13/1991	6.87
adams_lk_snotel	10/14/1991	6.97
adams_lk_snotel	10/15/1991	6.71
adams_lk_snotel	10/16/1991	7.07
adams_lk_snotel	10/17/1991	8.19
adams_lk_snotel	10/18/1991	8.57
adams_lk_snotel	10/19/1991	8.46
adams_lk_snotel	10/20/1991	7.6
adams_lk_snotel	10/21/1991	7.14
adams_lk_snotel	10/22/1991	7.13
adams_lk_snotel	10/23/1991	6.66
adams_lk_snotel	10/24/1991	5.4
adams_lk_snotel	10/25/1991	3.57
adams_lk_snotel	10/26/1991	2.33
adams_lk_snotel	10/27/1991	2.1
adams_lk_snotel	10/28/1991	1.86
adams_lk_snotel	10/29/1991	-0.57
adams_lk_snotel	10/30/1991	-3.46
adams_lk_snotel	10/31/1991	-6.31
adams_lk_snotel	11/1/1991	-7.4
adams_lk_snotel	11/2/1991	-9.31
adams_lk_snotel	11/3/1991	-12.01
adams_lk_snotel	11/4/1991	-13.57
adams_lk_snotel	11/5/1991	-12.39
adams_lk_snotel	11/6/1991	-10.59
adams_lk_snotel	11/7/1991	-8.36
adams_lk_snotel	11/8/1991	-7.43
adams_lk_snotel	11/9/1991	-4.76
adams_lk_snotel	11/10/1991	-1.94
adams_lk_snotel	11/11/1991	-0.6
adams_lk_snotel	11/12/1991	-0.53
adams_lk_snotel	11/13/1991	0.13
adams_lk_snotel	11/14/1991	0.63
adams_lk_snotel	11/15/1991	0.86
adams_lk_snotel	11/16/1991	-0.7
adams_lk_snotel	11/17/1991	-1.61
adams_lk_snotel	11/18/1991	-2.14
adams_lk_snotel	11/19/1991	-2.59
adams_lk_snotel	11/20/1991	-4.24
adams_lk_snotel	11/21/1991	-4.61
adams_lk_snotel	11/22/1991	-5.11
adams_lk_snotel	11/23/1991	-6.07
adams_lk_snotel	11/24/1991	-7.44
adams_lk_snotel	11/25/1991	-7.84
adams_lk_snotel	11/26/1991	-7.59
adams_lk_snotel	11/27/1991	-6.93
adams_lk_snotel	11/28/1991	-7.06
adams_lk_snotel	11/29/1991	-7.09
adams_lk_snotel	11/30/1991	-6.79
adams_lk_snotel	12/1/1991	-7.56
adams_lk_snotel	12/2/1991	-8.7
adams_lk_snotel	12/3/1991	-9.94
adams_lk_snotel	12/4/1991	-10.69
adams_lk_snotel	12/5/1991	-10.8
adams_lk_snotel	12/6/1991	-10.13
adams_lk_snotel	12/7/1991	-8.11
adams_lk_snotel	12/8/1991	-5.2
adams_lk_snotel	12/9/1991	-3.77
adams_lk_snotel	12/10/1991	-2.49
adams_lk_snotel	12/11/1991	-1.7
adams_lk_snotel	12/12/1991	-2.04
adams_lk_snotel	12/13/1991	-2.89
adams_lk_snotel	12/14/1991	-4.86
adams_lk_snotel	12/15/1991	-6.1
adams_lk_snotel	12/16/1991	-5.89
adams_lk_snotel	12/17/1991	-5.8
adams_lk_snotel	12/18/1991	-6.24
adams_lk_snotel	12/19/1991	-6.29
adams_lk_snotel	12/20/1991	-5.87
adams_lk_snotel	12/21/1991	-5.51
adams_lk_snotel	12/22/1991	-4.89
adams_lk_snotel	12/23/1991	-5.17
adams_lk_snotel	12/24/1991	-5.89
adams_lk_snotel	12/25/1991	-6.34
adams_lk_snotel	12/26/1991	-7.14
adams_lk_snotel	12/27/1991	-8.31
adams_lk_snotel	12/28/1991	-8.39
adams_lk_snotel	12/29/1991	-8.76
adams_lk_snotel	12/30/1991	-9
adams_lk_snotel	12/31/1991	-9.27
adams_lk_snotel	1/1/1992	-9.33
adams_lk_snotel	1/2/1992	-9
adams_lk_snotel	1/3/1992	-7.73
adams_lk_snotel	1/4/1992	-6.61
adams_lk_snotel	1/5/1992	-6.5
adams_lk_snotel	1/6/1992	-6.37
adams_lk_snotel	1/7/1992	-5.74
adams_lk_snotel	1/8/1992	-5.64
adams_lk_snotel	1/9/1992	-5.87
adams_lk_snotel	1/10/1992	-6.49
adams_lk_snotel	1/11/1992	-6.3
adams_lk_snotel	1/12/1992	-5.8
adams_lk_snotel	1/13/1992	-6.83
adams_lk_snotel	1/14/1992	-8.07
adams_lk_snotel	1/15/1992	-8.66
adams_lk_snotel	1/16/1992	-8.9
adams_lk_snotel	1/17/1992	-8.51
adams_lk_snotel	1/18/1992	-9.96
adams_lk_snotel	1/19/1992	-11.73
adams_lk_snotel	1/20/1992	-10.63
adams_lk_snotel	1/21/1992	-9.34
adams_lk_snotel	1/22/1992	-8.04
adams_lk_snotel	1/23/1992	-8.11
adams_lk_snotel	1/24/1992	-8.74
adams_lk_snotel	1/25/1992	-7.67
adams_lk_snotel	1/26/1992	-5.86
adams_lk_snotel	1/27/1992	-5.44
adams_lk_snotel	1/28/1992	-5.41
adams_lk_snotel	1/29/1992	-4.64
adams_lk_snotel	1/30/1992	-3.01
adams_lk_snotel	1/31/1992	-1.57
adams_lk_snotel	2/1/1992	-0.93
adams_lk_snotel	2/2/1992	-1.14
adams_lk_snotel	2/3/1992	-1.33
adams_lk_snotel	2/4/1992	-1.67
adams_lk_snotel	2/5/1992	-3.67
adams_lk_snotel	2/6/1992	-4.99
adams_lk_snotel	2/7/1992	-6.16
adams_lk_snotel	2/8/1992	-7.41
adams_lk_snotel	2/9/1992	-7.66
adams_lk_snotel	2/10/1992	-7.83
adams_lk_snotel	2/11/1992	-7.57
adams_lk_snotel	2/12/1992	-6.34
adams_lk_snotel	2/13/1992	-5.71
adams_lk_snotel	2/14/1992	-5.14
adams_lk_snotel	2/15/1992	-4.93
adams_lk_snotel	2/16/1992	-5.17
adams_lk_snotel	2/17/1992	-5.46
adams_lk_snotel	2/18/1992	-6.14
adams_lk_snotel	2/19/1992	-7
adams_lk_snotel	2/20/1992	-7.09
adams_lk_snotel	2/21/1992	-6.9
adams_lk_snotel	2/22/1992	-6.37
adams_lk_snotel	2/23/1992	-5.71
adams_lk_snotel	2/24/1992	-5.9
adams_lk_snotel	2/25/1992	-5.33
adams_lk_snotel	2/26/1992	-5.03
adams_lk_snotel	2/27/1992	-4.7
adams_lk_snotel	2/28/1992	-4.54
adams_lk_snotel	2/29/1992	-4.06
adams_lk_snotel	3/1/1992	-3.74
adams_lk_snotel	3/2/1992	-2.46
adams_lk_snotel	3/3/1992	-1.67
adams_lk_snotel	3/4/1992	-0.67
adams_lk_snotel	3/5/1992	-0.56
adams_lk_snotel	3/6/1992	-0.89
adams_lk_snotel	3/7/1992	-1.49
adams_lk_snotel	3/8/1992	-1.99
adams_lk_snotel	3/9/1992	-2.74
adams_lk_snotel	3/10/1992	-4.01
adams_lk_snotel	3/11/1992	-4.71
adams_lk_snotel	3/12/1992	-4.83
adams_lk_snotel	3/13/1992	-4.54
adams_lk_snotel	3/14/1992	-4.16
adams_lk_snotel	3/15/1992	-3.93
adams_lk_snotel	3/16/1992	-3.3
adams_lk_snotel	3/17/1992	-1.86
adams_lk_snotel	3/18/1992	-1.41
adams_lk_snotel	3/19/1992	-1.47
adams_lk_snotel	3/20/1992	-2.13
adams_lk_snotel	3/21/1992	-2.6
adams_lk_snotel	3/22/1992	-3.67
adams_lk_snotel	3/23/1992	-4.69
adams_lk_snotel	3/24/1992	-5.06
adams_lk_snotel	3/25/1992	-5.07
adams_lk_snotel	3/26/1992	-4.94
adams_lk_snotel	3/27/1992	-4.24
adams_lk_snotel	3/28/1992	-3.6
adams_lk_snotel	3/29/1992	-2.6
adams_lk_snotel	3/30/1992	-1.93
adams_lk_snotel	3/31/1992	-1.79
adams_lk_snotel	4/1/1992	-2.21
adams_lk_snotel	4/2/1992	-2.54
adams_lk_snotel	4/3/1992	-2.6
adams_lk_snotel	4/4/1992	-2.24
adams_lk_snotel	4/5/1992	-1.46
adams_lk_snotel	4/6/1992	-0.64
adams_lk_snotel	4/7/1992	-0.06
adams_lk_snotel	4/8/1992	1.11
adams_lk_snotel	4/9/1992	2.33
adams_lk_snotel	4/10/1992	3.23
adams_lk_snotel	4/11/1992	3.61
adams_lk_snotel	4/12/1992	3.3
adams_lk_snotel	4/13/1992	3.7
adams_lk_snotel	4/14/1992	4.46
adams_lk_snotel	4/15/1992	4.56
adams_lk_snotel	4/16/1992	4.2
adams_lk_snotel	4/17/1992	3.51
adams_lk_snotel	4/18/1992	2.97
adams_lk_snotel	4/19/1992	2.06
adams_lk_snotel	4/20/1992	0.71
adams_lk_snotel	4/21/1992	-0.76
adams_lk_snotel	4/22/1992	-0.97
adams_lk_snotel	4/23/1992	-0.77
adams_lk_snotel	4/24/1992	-0.93
adams_lk_snotel	4/25/1992	-1.16
adams_lk_snotel	4/26/1992	-0.44
adams_lk_snotel	4/27/1992	0.47
adams_lk_snotel	4/28/1992	1.84
adams_lk_snotel	4/29/1992	2.84
adams_lk_snotel	4/30/1992	3.56
adams_lk_snotel	5/1/1992	5.19
adams_lk_snotel	5/2/1992	6.4
adams_lk_snotel	5/3/1992	6.37
adams_lk_snotel	5/4/1992	6.36
adams_lk_snotel	5/5/1992	5.89
adams_lk_snotel	5/6/1992	5.44
adams_lk_snotel	5/7/1992	5.4
adams_lk_snotel	5/8/1992	4.66
adams_lk_snotel	5/9/1992	3.9
adams_lk_snotel	5/10/1992	4.34
adams_lk_snotel	5/11/1992	4.19
adams_lk_snotel	5/12/1992	4.44
adams_lk_snotel	5/13/1992	4.31
adams_lk_snotel	5/14/1992	4.24
adams_lk_snotel	5/15/1992	4.43
adams_lk_snotel	5/16/1992	5
adams_lk_snotel	5/17/1992	5.4
adams_lk_snotel	5/18/1992	6.04
adams_lk_snotel	5/19/1992	6.44
adams_lk_snotel	5/20/1992	6.94
adams_lk_snotel	5/21/1992	7.11
adams_lk_snotel	5/22/1992	6.8
adams_lk_snotel	5/23/1992	6.03
adams_lk_snotel	5/24/1992	5.69
adams_lk_snotel	5/25/1992	5.53
adams_lk_snotel	5/26/1992	4.36
adams_lk_snotel	5/27/1992	3.86
adams_lk_snotel	5/28/1992	2.99
adams_lk_snotel	5/29/1992	2.57
adams_lk_snotel	5/30/1992	2.49
adams_lk_snotel	5/31/1992	2.24
adams_lk_snotel	6/1/1992	1.7
adams_lk_snotel	6/2/1992	1.7
adams_lk_snotel	6/3/1992	1.99
adams_lk_snotel	6/4/1992	3.1
adams_lk_snotel	6/5/1992	3.87
adams_lk_snotel	6/6/1992	4.33
adams_lk_snotel	6/7/1992	4.81
adams_lk_snotel	6/8/1992	5.37
adams_lk_snotel	6/9/1992	5.81
adams_lk_snotel	6/10/1992	5.36
adams_lk_snotel	6/11/1992	4.97
adams_lk_snotel	6/12/1992	4.86
adams_lk_snotel	6/13/1992	5.27
adams_lk_snotel	6/14/1992	5.77
adams_lk_snotel	6/15/1992	5.94
adams_lk_snotel	6/16/1992	6.39
adams_lk_snotel	6/17/1992	6.5
adams_lk_snotel	6/18/1992	6.2
adams_lk_snotel	6/19/1992	6.49
adams_lk_snotel	6/20/1992	6.61
adams_lk_snotel	6/21/1992	6.77
adams_lk_snotel	6/22/1992	7.29
adams_lk_snotel	6/23/1992	8.03
adams_lk_snotel	6/24/1992	9.27
adams_lk_snotel	6/25/1992	10.26
adams_lk_snotel	6/26/1992	10.1
adams_lk_snotel	6/27/1992	9.73
adams_lk_snotel	6/28/1992	9.36
adams_lk_snotel	6/29/1992	9.27
adams_lk_snotel	6/30/1992	9
adams_lk_snotel	7/1/1992	8.97
adams_lk_snotel	7/2/1992	8.36
adams_lk_snotel	7/3/1992	7.86
adams_lk_snotel	7/4/1992	8.1
adams_lk_snotel	7/5/1992	8.86
adams_lk_snotel	7/6/1992	9.73
adams_lk_snotel	7/7/1992	10.67
adams_lk_snotel	7/8/1992	10.71
adams_lk_snotel	7/9/1992	10.94
adams_lk_snotel	7/10/1992	11.89
adams_lk_snotel	7/11/1992	12.2
adams_lk_snotel	7/12/1992	12.21
adams_lk_snotel	7/13/1992	11.33
adams_lk_snotel	7/14/1992	10.27
adams_lk_snotel	7/15/1992	10.26
adams_lk_snotel	7/16/1992	10.73
adams_lk_snotel	7/17/1992	10.26
adams_lk_snotel	7/18/1992	10
adams_lk_snotel	7/19/1992	9.73
adams_lk_snotel	7/20/1992	9.76
adams_lk_snotel	7/21/1992	9.44
adams_lk_snotel	7/22/1992	9.29
adams_lk_snotel	7/23/1992	8.9
adams_lk_snotel	7/24/1992	9.5
adams_lk_snotel	7/25/1992	10.06
adams_lk_snotel	7/26/1992	9.76
adams_lk_snotel	7/27/1992	9.81
adams_lk_snotel	7/28/1992	10.51
adams_lk_snotel	7/29/1992	10.57
adams_lk_snotel	7/30/1992	10.61
adams_lk_snotel	7/31/1992	10.39
adams_lk_snotel	8/1/1992	10.01
adams_lk_snotel	8/2/1992	10.31
adams_lk_snotel	8/3/1992	10.53
adams_lk_snotel	8/4/1992	10.31
adams_lk_snotel	8/5/1992	10
adams_lk_snotel	8/6/1992	10.14
adams_lk_snotel	8/7/1992	10.19
adams_lk_snotel	8/8/1992	10.86
adams_lk_snotel	8/9/1992	11.2
adams_lk_snotel	8/10/1992	11.47
adams_lk_snotel	8/11/1992	11.27
adams_lk_snotel	8/12/1992	11.16
adams_lk_snotel	8/13/1992	10.67
adams_lk_snotel	8/14/1992	10.6
adams_lk_snotel	8/15/1992	10.09
adams_lk_snotel	8/16/1992	9.71
adams_lk_snotel	8/17/1992	9.11
adams_lk_snotel	8/18/1992	8.9
adams_lk_snotel	8/19/1992	8.69
adams_lk_snotel	8/20/1992	9.03
adams_lk_snotel	8/21/1992	9.46
adams_lk_snotel	8/22/1992	9.51
adams_lk_snotel	8/23/1992	9.51
adams_lk_snotel	8/24/1992	9.29
adams_lk_snotel	8/25/1992	8.54
adams_lk_snotel	8/26/1992	7.97
adams_lk_snotel	8/27/1992	7.21
adams_lk_snotel	8/28/1992	6.64
adams_lk_snotel	8/29/1992	6.64
adams_lk_snotel	8/30/1992	6.33
adams_lk_snotel	8/31/1992	6.21
adams_lk_snotel	9/1/1992	6.7
adams_lk_snotel	9/2/1992	6.96
adams_lk_snotel	9/3/1992	7.5
adams_lk_snotel	9/4/1992	7.6
adams_lk_snotel	9/5/1992	7.21
adams_lk_snotel	9/6/1992	6.9
adams_lk_snotel	9/7/1992	7.09
adams_lk_snotel	9/8/1992	7.37
adams_lk_snotel	9/9/1992	8.31
adams_lk_snotel	9/10/1992	8.4
adams_lk_snotel	9/11/1992	7.99
adams_lk_snotel	9/12/1992	8.39
adams_lk_snotel	9/13/1992	9.19
adams_lk_snotel	9/14/1992	9.56
adams_lk_snotel	9/15/1992	9.66
adams_lk_snotel	9/16/1992	9.53
adams_lk_snotel	9/17/1992	9.64
adams_lk_snotel	9/18/1992	9.99
adams_lk_snotel	9/19/1992	9.33
adams_lk_snotel	9/20/1992	8.61
adams_lk_snotel	9/21/1992	8.17
adams_lk_snotel	9/22/1992	7.67
adams_lk_snotel	9/23/1992	7.44
adams_lk_snotel	9/24/1992	7.81
adams_lk_snotel	9/25/1992	8.34
adams_lk_snotel	9/26/1992	7.76
adams_lk_snotel	9/27/1992	7.31
adams_lk_snotel	9/28/1992	7.06
adams_lk_snotel	9/29/1992	6.97
adams_lk_snotel	9/30/1992	6.8
adams_lk_snotel	10/1/1992	6
adams_lk_snotel	10/2/1992	5.33
adams_lk_snotel	10/3/1992	5.93
adams_lk_snotel	10/4/1992	6.54
adams_lk_snotel	10/5/1992	6.87
adams_lk_snotel	10/6/1992	6.51
adams_lk_snotel	10/7/1992	5.73
adams_lk_snotel	10/8/1992	4.11
adams_lk_snotel	10/9/1992	2.84
adams_lk_snotel	10/10/1992	2
adams_lk_snotel	10/11/1992	1.41
adams_lk_snotel	10/12/1992	1.34
adams_lk_snotel	10/13/1992	2.31
adams_lk_snotel	10/14/1992	3.24
adams_lk_snotel	10/15/1992	5
adams_lk_snotel	10/16/1992	5.53
adams_lk_snotel	10/17/1992	5.74
adams_lk_snotel	10/18/1992	5.59
adams_lk_snotel	10/19/1992	5.19
adams_lk_snotel	10/20/1992	4.6
adams_lk_snotel	10/21/1992	4.3
adams_lk_snotel	10/22/1992	4.14
adams_lk_snotel	10/23/1992	4.67
adams_lk_snotel	10/24/1992	4.69
adams_lk_snotel	10/25/1992	4.93
adams_lk_snotel	10/26/1992	4.64
adams_lk_snotel	10/27/1992	4.14
adams_lk_snotel	10/28/1992	3.79
adams_lk_snotel	10/29/1992	2.9
adams_lk_snotel	10/30/1992	2.17
adams_lk_snotel	10/31/1992	2.14
adams_lk_snotel	11/1/1992	1.21
adams_lk_snotel	11/2/1992	0.11
adams_lk_snotel	11/3/1992	-1.04
adams_lk_snotel	11/4/1992	-3.27
adams_lk_snotel	11/5/1992	-4.93
adams_lk_snotel	11/6/1992	-6.33
adams_lk_snotel	11/7/1992	-7.69
adams_lk_snotel	11/8/1992	-7.89
adams_lk_snotel	11/9/1992	-7.79
adams_lk_snotel	11/10/1992	-7.49
adams_lk_snotel	11/11/1992	-7.19
adams_lk_snotel	11/12/1992	-6.79
adams_lk_snotel	11/13/1992	-6.3
adams_lk_snotel	11/14/1992	-5.71
adams_lk_snotel	11/15/1992	-5.07
adams_lk_snotel	11/16/1992	-4.21
adams_lk_snotel	11/17/1992	-3.29
adams_lk_snotel	11/18/1992	-2.03
adams_lk_snotel	11/19/1992	-1.24
adams_lk_snotel	11/20/1992	-1.41
adams_lk_snotel	11/21/1992	-2.16
adams_lk_snotel	11/22/1992	-3.69
adams_lk_snotel	11/23/1992	-4.83
adams_lk_snotel	11/24/1992	-6.86
adams_lk_snotel	11/25/1992	-9.41
adams_lk_snotel	11/26/1992	-11.2
adams_lk_snotel	11/27/1992	-11.81
adams_lk_snotel	11/28/1992	-11.84
adams_lk_snotel	11/29/1992	-11.44
adams_lk_snotel	11/30/1992	-12.27
adams_lk_snotel	12/1/1992	-11.57
adams_lk_snotel	12/2/1992	-10.19
adams_lk_snotel	12/3/1992	-8.36
adams_lk_snotel	12/4/1992	-8.07
adams_lk_snotel	12/5/1992	-9.34
adams_lk_snotel	12/6/1992	-9.63
adams_lk_snotel	12/7/1992	-9.27
adams_lk_snotel	12/8/1992	-8.97
adams_lk_snotel	12/9/1992	-8.27
adams_lk_snotel	12/10/1992	-8.66
adams_lk_snotel	12/11/1992	-7.53
adams_lk_snotel	12/12/1992	-5.19
adams_lk_snotel	12/13/1992	-5.33
adams_lk_snotel	12/14/1992	-6.21
adams_lk_snotel	12/15/1992	-7.33
adams_lk_snotel	12/16/1992	-8.36
adams_lk_snotel	12/17/1992	-9.54
adams_lk_snotel	12/18/1992	-10.73
adams_lk_snotel	12/19/1992	-12.24
adams_lk_snotel	12/20/1992	-12.74
adams_lk_snotel	12/21/1992	-11.73
adams_lk_snotel	12/22/1992	-10.81
adams_lk_snotel	12/23/1992	-10.79
adams_lk_snotel	12/24/1992	-9.7
adams_lk_snotel	12/25/1992	-8.9
adams_lk_snotel	12/26/1992	-8.26
adams_lk_snotel	12/27/1992	-6.96
adams_lk_snotel	12/28/1992	-6.11
adams_lk_snotel	12/29/1992	-5.34
adams_lk_snotel	12/30/1992	-3.91
adams_lk_snotel	12/31/1992	-3.84
adams_lk_snotel	1/1/1993	-4.16
adams_lk_snotel	1/2/1993	-3.46
adams_lk_snotel	1/3/1993	-3.16
adams_lk_snotel	1/4/1993	-4.41
adams_lk_snotel	1/5/1993	-5.66
adams_lk_snotel	1/6/1993	-6.77
adams_lk_snotel	1/7/1993	-6.74
adams_lk_snotel	1/8/1993	-6.57
adams_lk_snotel	1/9/1993	-7.29
adams_lk_snotel	1/10/1993	-9.01
adams_lk_snotel	1/11/1993	-8.91
adams_lk_snotel	1/12/1993	-8.87
adams_lk_snotel	1/13/1993	-9.74
adams_lk_snotel	1/14/1993	-9.93
adams_lk_snotel	1/15/1993	-9.83
adams_lk_snotel	1/16/1993	-9.57
adams_lk_snotel	1/17/1993	-8.31
adams_lk_snotel	1/18/1993	-7.54
adams_lk_snotel	1/19/1993	-7.14
adams_lk_snotel	1/20/1993	-5.99
adams_lk_snotel	1/21/1993	-5.9
adams_lk_snotel	1/22/1993	-5.97
adams_lk_snotel	1/23/1993	-5.89
adams_lk_snotel	1/24/1993	-7
adams_lk_snotel	1/25/1993	-7.59
adams_lk_snotel	1/26/1993	-7.06
adams_lk_snotel	1/27/1993	-6.37
adams_lk_snotel	1/28/1993	-5.74
adams_lk_snotel	1/29/1993	-6.19
adams_lk_snotel	1/30/1993	-6.63
adams_lk_snotel	1/31/1993	-5.8
adams_lk_snotel	2/1/1993	-5.23
adams_lk_snotel	2/2/1993	-5.64
adams_lk_snotel	2/3/1993	-6.63
adams_lk_snotel	2/4/1993	-7.71
adams_lk_snotel	2/5/1993	-8.43
adams_lk_snotel	2/6/1993	-8.53
adams_lk_snotel	2/7/1993	-7.93
adams_lk_snotel	2/8/1993	-7.64
adams_lk_snotel	2/9/1993	-7.11
adams_lk_snotel	2/10/1993	-6.13
adams_lk_snotel	2/11/1993	-5.97
adams_lk_snotel	2/12/1993	-5.24
adams_lk_snotel	2/13/1993	-5.24
adams_lk_snotel	2/14/1993	-6.3
adams_lk_snotel	2/15/1993	-7.3
adams_lk_snotel	2/16/1993	-9.11
adams_lk_snotel	2/17/1993	-10.6
adams_lk_snotel	2/18/1993	-10.66
adams_lk_snotel	2/19/1993	-10.17
adams_lk_snotel	2/20/1993	-9.27
adams_lk_snotel	2/21/1993	-8.39
adams_lk_snotel	2/22/1993	-8.83
adams_lk_snotel	2/23/1993	-8.56
adams_lk_snotel	2/24/1993	-8.07
adams_lk_snotel	2/25/1993	-7.7
adams_lk_snotel	2/26/1993	-8.4
adams_lk_snotel	2/27/1993	-9.26
adams_lk_snotel	2/28/1993	-9.53
adams_lk_snotel	3/1/1993	-8.27
adams_lk_snotel	3/2/1993	-7.1
adams_lk_snotel	3/3/1993	-6.64
adams_lk_snotel	3/4/1993	-6.94
adams_lk_snotel	3/5/1993	-6.46
adams_lk_snotel	3/6/1993	-5.76
adams_lk_snotel	3/7/1993	-5.17
adams_lk_snotel	3/8/1993	-4.56
adams_lk_snotel	3/9/1993	-3.73
adams_lk_snotel	3/10/1993	-3.33
adams_lk_snotel	3/11/1993	-2.93
adams_lk_snotel	3/12/1993	-3.6
adams_lk_snotel	3/13/1993	-5.41
adams_lk_snotel	3/14/1993	-6.44
adams_lk_snotel	3/15/1993	-6.86
adams_lk_snotel	3/16/1993	-7.36
adams_lk_snotel	3/17/1993	-7.46
adams_lk_snotel	3/18/1993	-6.67
adams_lk_snotel	3/19/1993	-5.33
adams_lk_snotel	3/20/1993	-3.37
adams_lk_snotel	3/21/1993	-2.17
adams_lk_snotel	3/22/1993	-2.01
adams_lk_snotel	3/23/1993	-1.79
adams_lk_snotel	3/24/1993	-0.91
adams_lk_snotel	3/25/1993	-0.5
adams_lk_snotel	3/26/1993	0.04
adams_lk_snotel	3/27/1993	0.7
adams_lk_snotel	3/28/1993	0.67
adams_lk_snotel	3/29/1993	0.5
adams_lk_snotel	3/30/1993	0.09
adams_lk_snotel	3/31/1993	-0.99
adams_lk_snotel	4/1/1993	-2.16
adams_lk_snotel	4/2/1993	-2.8
adams_lk_snotel	4/3/1993	-3.36
adams_lk_snotel	4/4/1993	-3.63
adams_lk_snotel	4/5/1993	-3.13
adams_lk_snotel	4/6/1993	-2.43
adams_lk_snotel	4/7/1993	-2.09
adams_lk_snotel	4/8/1993	-2.2
adams_lk_snotel	4/9/1993	-2.4
adams_lk_snotel	4/10/1993	-1.89
adams_lk_snotel	4/11/1993	-1.73
adams_lk_snotel	4/12/1993	-1.6
adams_lk_snotel	4/13/1993	-2.17
adams_lk_snotel	4/14/1993	-2.54
adams_lk_snotel	4/15/1993	-2.71
adams_lk_snotel	4/16/1993	-2.94
adams_lk_snotel	4/17/1993	-3.49
adams_lk_snotel	4/18/1993	-3.19
adams_lk_snotel	4/19/1993	-3.31
adams_lk_snotel	4/20/1993	-3.91
adams_lk_snotel	4/21/1993	-4.03
adams_lk_snotel	4/22/1993	-3.17
adams_lk_snotel	4/23/1993	-1.49
adams_lk_snotel	4/24/1993	-0.9
adams_lk_snotel	4/25/1993	-1.21
adams_lk_snotel	4/26/1993	-1.2
adams_lk_snotel	4/27/1993	0.53
adams_lk_snotel	4/28/1993	1.77
adams_lk_snotel	4/29/1993	2.2
adams_lk_snotel	4/30/1993	1.71
adams_lk_snotel	5/1/1993	1.29
adams_lk_snotel	5/2/1993	1.1
adams_lk_snotel	5/3/1993	1.21
adams_lk_snotel	5/4/1993	1.21
adams_lk_snotel	5/5/1993	1.66
adams_lk_snotel	5/6/1993	1.73
adams_lk_snotel	5/7/1993	1.31
adams_lk_snotel	5/8/1993	1.5
adams_lk_snotel	5/9/1993	1.76
adams_lk_snotel	5/10/1993	1.41
adams_lk_snotel	5/11/1993	1.11
adams_lk_snotel	5/12/1993	0.64
adams_lk_snotel	5/13/1993	0.8
adams_lk_snotel	5/14/1993	1.63
adams_lk_snotel	5/15/1993	2.37
adams_lk_snotel	5/16/1993	3.21
adams_lk_snotel	5/17/1993	4
adams_lk_snotel	5/18/1993	3.96
adams_lk_snotel	5/19/1993	4.01
adams_lk_snotel	5/20/1993	4
adams_lk_snotel	5/21/1993	3.9
adams_lk_snotel	5/22/1993	4.14
adams_lk_snotel	5/23/1993	4.07
adams_lk_snotel	5/24/1993	4.13
adams_lk_snotel	5/25/1993	4.17
adams_lk_snotel	5/26/1993	4.47
adams_lk_snotel	5/27/1993	5.07
adams_lk_snotel	5/28/1993	5.27
adams_lk_snotel	5/29/1993	5.16
adams_lk_snotel	5/30/1993	5.59
adams_lk_snotel	5/31/1993	5.97
adams_lk_snotel	6/1/1993	6.77
adams_lk_snotel	6/2/1993	7.26
adams_lk_snotel	6/3/1993	6.97
adams_lk_snotel	6/4/1993	6.11
adams_lk_snotel	6/5/1993	5.57
adams_lk_snotel	6/6/1993	5.43
adams_lk_snotel	6/7/1993	5.49
adams_lk_snotel	6/8/1993	4.33
adams_lk_snotel	6/9/1993	3.49
adams_lk_snotel	6/10/1993	2.97
adams_lk_snotel	6/11/1993	3.59
adams_lk_snotel	6/12/1993	4.49
adams_lk_snotel	6/13/1993	5.33
adams_lk_snotel	6/14/1993	5.44
adams_lk_snotel	6/15/1993	6.87
adams_lk_snotel	6/16/1993	8.06
adams_lk_snotel	6/17/1993	9.51
adams_lk_snotel	6/18/1993	9.31
adams_lk_snotel	6/19/1993	8.39
adams_lk_snotel	6/20/1993	7.66
adams_lk_snotel	6/21/1993	7.79
adams_lk_snotel	6/22/1993	7.89
adams_lk_snotel	6/23/1993	7.77
adams_lk_snotel	6/24/1993	7.3
adams_lk_snotel	6/25/1993	7.56
adams_lk_snotel	6/26/1993	8.34
adams_lk_snotel	6/27/1993	9.2
adams_lk_snotel	6/28/1993	9.71
adams_lk_snotel	6/29/1993	10.2
adams_lk_snotel	6/30/1993	10.94
adams_lk_snotel	7/1/1993	11.17
adams_lk_snotel	7/2/1993	12.04
adams_lk_snotel	7/3/1993	12.84
adams_lk_snotel	7/4/1993	12.53
adams_lk_snotel	7/5/1993	10.97
adams_lk_snotel	7/6/1993	9.57
adams_lk_snotel	7/7/1993	8.67
adams_lk_snotel	7/8/1993	8.97
adams_lk_snotel	7/9/1993	8.81
adams_lk_snotel	7/10/1993	8.29
adams_lk_snotel	7/11/1993	8.71
adams_lk_snotel	7/12/1993	9.77
adams_lk_snotel	7/13/1993	10.93
adams_lk_snotel	7/14/1993	10.86
adams_lk_snotel	7/15/1993	10.57
adams_lk_snotel	7/16/1993	10.71
adams_lk_snotel	7/17/1993	10.94
adams_lk_snotel	7/18/1993	10.23
adams_lk_snotel	7/19/1993	10.36
adams_lk_snotel	7/20/1993	10.06
adams_lk_snotel	7/21/1993	10.36
adams_lk_snotel	7/22/1993	10.51
adams_lk_snotel	7/23/1993	10.5
adams_lk_snotel	7/24/1993	10.17
adams_lk_snotel	7/25/1993	10.14
adams_lk_snotel	7/26/1993	10.3
adams_lk_snotel	7/27/1993	11.03
adams_lk_snotel	7/28/1993	11.17
adams_lk_snotel	7/29/1993	11.27
adams_lk_snotel	7/30/1993	11.87
adams_lk_snotel	7/31/1993	12.63
adams_lk_snotel	8/1/1993	13.74
adams_lk_snotel	8/2/1993	13.69
adams_lk_snotel	8/3/1993	12.77
adams_lk_snotel	8/4/1993	11.79
adams_lk_snotel	8/5/1993	11.14
adams_lk_snotel	8/6/1993	9.9
adams_lk_snotel	8/7/1993	8.99
adams_lk_snotel	8/8/1993	8.16
adams_lk_snotel	8/9/1993	8.27
adams_lk_snotel	8/10/1993	8.93
adams_lk_snotel	8/11/1993	9.79
adams_lk_snotel	8/12/1993	10.3
adams_lk_snotel	8/13/1993	10.4
adams_lk_snotel	8/14/1993	10.84
adams_lk_snotel	8/15/1993	10.87
adams_lk_snotel	8/16/1993	10.54
adams_lk_snotel	8/17/1993	10.29
adams_lk_snotel	8/18/1993	10.84
adams_lk_snotel	8/19/1993	10.63
adams_lk_snotel	8/20/1993	10.96
adams_lk_snotel	8/21/1993	10.74
adams_lk_snotel	8/22/1993	10.63
adams_lk_snotel	8/23/1993	10.53
adams_lk_snotel	8/24/1993	10.53
adams_lk_snotel	8/25/1993	10.49
adams_lk_snotel	8/26/1993	10.96
adams_lk_snotel	8/27/1993	10.47
adams_lk_snotel	8/28/1993	10.11
adams_lk_snotel	8/29/1993	10.11
adams_lk_snotel	8/30/1993	10.41
adams_lk_snotel	8/31/1993	8.93
adams_lk_snotel	9/1/1993	7.79
adams_lk_snotel	9/2/1993	7.14
adams_lk_snotel	9/3/1993	6.53
adams_lk_snotel	9/4/1993	6.84
adams_lk_snotel	9/5/1993	6.64
adams_lk_snotel	9/6/1993	6.13
adams_lk_snotel	9/7/1993	6.86
adams_lk_snotel	9/8/1993	6.49
adams_lk_snotel	9/9/1993	6.33
adams_lk_snotel	9/10/1993	7.17
adams_lk_snotel	9/11/1993	7.24
adams_lk_snotel	9/12/1993	8.01
adams_lk_snotel	9/13/1993	8.79
adams_lk_snotel	9/14/1993	7.37
adams_lk_snotel	9/15/1993	6.64
adams_lk_snotel	9/16/1993	6.4
adams_lk_snotel	9/17/1993	5.93
adams_lk_snotel	9/18/1993	5.07
adams_lk_snotel	9/19/1993	3.33
adams_lk_snotel	9/20/1993	1.73
adams_lk_snotel	9/21/1993	3.01
adams_lk_snotel	9/22/1993	4.47
adams_lk_snotel	9/23/1993	4.16
adams_lk_snotel	9/25/1993	4.06
adams_lk_snotel	9/26/1993	4.21
adams_lk_snotel	9/27/1993	4.73
adams_lk_snotel	9/28/1993	5.96
adams_lk_snotel	9/29/1993	6.17
adams_lk_snotel	9/30/1993	5.84
adams_lk_snotel	10/1/1993	6.77
adams_lk_snotel	10/2/1993	7.17
adams_lk_snotel	10/3/1993	6.83
adams_lk_snotel	10/4/1993	7.33
adams_lk_snotel	10/5/1993	7.19
adams_lk_snotel	10/6/1993	7.17
adams_lk_snotel	10/7/1993	7.43
adams_lk_snotel	10/9/1993	5.96
adams_lk_snotel	10/10/1993	4.87
adams_lk_snotel	10/11/1993	4.26
adams_lk_snotel	10/13/1993	3.17
adams_lk_snotel	10/15/1993	2.11
adams_lk_snotel	10/16/1993	1.29
adams_lk_snotel	10/17/1993	0.14
adams_lk_snotel	10/18/1993	-0.01
adams_lk_snotel	10/19/1993	-0.21
adams_lk_snotel	10/20/1993	-0.2
adams_lk_snotel	10/21/1993	-0.56
adams_lk_snotel	10/22/1993	-0.44
adams_lk_snotel	10/23/1993	0
adams_lk_snotel	10/25/1993	0.5
adams_lk_snotel	10/26/1993	0.69
adams_lk_snotel	10/27/1993	-0.16
adams_lk_snotel	10/28/1993	-0.17
adams_lk_snotel	10/29/1993	-0.33
adams_lk_snotel	10/30/1993	-2.79
adams_lk_snotel	11/2/1993	-3.89
adams_lk_snotel	11/3/1993	-5.3
adams_lk_snotel	11/4/1993	-5.47
adams_lk_snotel	11/5/1993	-5.39
adams_lk_snotel	11/6/1993	-7.04
adams_lk_snotel	11/7/1993	-7.81
adams_lk_snotel	11/8/1993	-6.73
adams_lk_snotel	11/9/1993	-7.03
adams_lk_snotel	11/10/1993	-6.71
adams_lk_snotel	11/11/1993	-6.44
adams_lk_snotel	11/12/1993	-5.69
adams_lk_snotel	11/13/1993	-4.57
adams_lk_snotel	11/14/1993	-4.36
adams_lk_snotel	11/15/1993	-4.73
adams_lk_snotel	11/16/1993	-4.87
adams_lk_snotel	11/17/1993	-4.97
adams_lk_snotel	11/18/1993	-5.67
adams_lk_snotel	11/19/1993	-6.19
adams_lk_snotel	11/21/1993	-5.73
adams_lk_snotel	11/22/1993	-4.86
adams_lk_snotel	11/23/1993	-3.44
adams_lk_snotel	11/24/1993	-3.29
adams_lk_snotel	11/25/1993	-5.03
adams_lk_snotel	11/26/1993	-7.33
adams_lk_snotel	11/27/1993	-8.79
adams_lk_snotel	11/28/1993	-9.34
adams_lk_snotel	11/29/1993	-9.39
adams_lk_snotel	12/1/1993	-9.86
adams_lk_snotel	12/3/1993	-10.1
adams_lk_snotel	12/5/1993	-8.1
adams_lk_snotel	12/6/1993	-6.79
adams_lk_snotel	12/8/1993	-5.51
adams_lk_snotel	12/10/1993	-4.94
adams_lk_snotel	12/11/1993	-4.66
adams_lk_snotel	12/12/1993	-3.79
adams_lk_snotel	12/13/1993	-3.14
adams_lk_snotel	12/14/1993	-4.16
adams_lk_snotel	12/15/1993	-3.3
adams_lk_snotel	12/16/1993	-3.71
adams_lk_snotel	12/17/1993	-5.23
adams_lk_snotel	12/18/1993	-7.13
adams_lk_snotel	12/19/1993	-8.71
adams_lk_snotel	12/20/1993	-10.03
adams_lk_snotel	12/21/1993	-9.99
adams_lk_snotel	12/23/1993	-11.13
adams_lk_snotel	12/24/1993	-11.76
adams_lk_snotel	12/25/1993	-11.09
adams_lk_snotel	12/26/1993	-10
adams_lk_snotel	12/27/1993	-8.94
adams_lk_snotel	12/28/1993	-7.9
adams_lk_snotel	12/29/1993	-7.71
adams_lk_snotel	12/30/1993	-7.2
adams_lk_snotel	12/31/1993	-5.57
adams_lk_snotel	1/1/1994	-5.34
adams_lk_snotel	1/2/1994	-5.39
adams_lk_snotel	1/6/1994	-6.19
adams_lk_snotel	1/7/1994	-7.43
adams_lk_snotel	1/8/1994	-8
adams_lk_snotel	1/9/1994	-7.6
adams_lk_snotel	1/10/1994	-8.49
adams_lk_snotel	1/11/1994	-8.84
adams_lk_snotel	1/12/1994	-9.29
adams_lk_snotel	1/13/1994	-9.47
adams_lk_snotel	1/14/1994	-8.6
adams_lk_snotel	1/15/1994	-7.61
adams_lk_snotel	1/16/1994	-7.07
adams_lk_snotel	1/17/1994	-7.14
adams_lk_snotel	1/18/1994	-7.03
adams_lk_snotel	1/19/1994	-6.37
adams_lk_snotel	1/21/1994	-5.63
adams_lk_snotel	1/22/1994	-4.71
adams_lk_snotel	1/24/1994	-3.9
adams_lk_snotel	1/25/1994	-3.79
adams_lk_snotel	1/26/1994	-3.31
adams_lk_snotel	1/27/1994	-3.34
adams_lk_snotel	1/29/1994	-4.87
adams_lk_snotel	1/30/1994	-6.39
adams_lk_snotel	1/31/1994	-9.39
adams_lk_snotel	2/1/1994	-12.41
adams_lk_snotel	2/2/1994	-14.4
adams_lk_snotel	2/4/1994	-14.69
adams_lk_snotel	2/5/1994	-14.73
adams_lk_snotel	2/6/1994	-14.09
adams_lk_snotel	2/7/1994	-13.3
adams_lk_snotel	2/8/1994	-10.89
adams_lk_snotel	2/9/1994	-8.74
adams_lk_snotel	2/10/1994	-7.71
adams_lk_snotel	2/11/1994	-7.51
adams_lk_snotel	2/12/1994	-7.37
adams_lk_snotel	2/13/1994	-8
adams_lk_snotel	2/14/1994	-7.76
adams_lk_snotel	2/15/1994	-7.69
adams_lk_snotel	2/16/1994	-7.27
adams_lk_snotel	2/17/1994	-6.27
adams_lk_snotel	2/18/1994	-5.26
adams_lk_snotel	2/19/1994	-4.61
adams_lk_snotel	2/20/1994	-4.06
adams_lk_snotel	2/21/1994	-4.76
adams_lk_snotel	2/22/1994	-5.47
adams_lk_snotel	2/23/1994	-6.9
adams_lk_snotel	2/25/1994	-7.6
adams_lk_snotel	2/26/1994	-8
adams_lk_snotel	2/27/1994	-7.56
adams_lk_snotel	2/28/1994	-6.4
adams_lk_snotel	3/1/1994	-5.64
adams_lk_snotel	3/2/1994	-4.9
adams_lk_snotel	3/3/1994	-2.97
adams_lk_snotel	3/4/1994	-1.59
adams_lk_snotel	3/5/1994	-0.81
adams_lk_snotel	3/6/1994	-0.64
adams_lk_snotel	3/7/1994	-0.5
adams_lk_snotel	3/8/1994	-0.34
adams_lk_snotel	3/9/1994	-1.4
adams_lk_snotel	3/14/1994	-1.57
adams_lk_snotel	3/15/1994	-1.6
adams_lk_snotel	3/16/1994	-1.46
adams_lk_snotel	3/17/1994	-0.87
adams_lk_snotel	3/18/1994	-0.56
adams_lk_snotel	3/19/1994	0.56
adams_lk_snotel	3/20/1994	2.67
adams_lk_snotel	3/21/1994	2.23
adams_lk_snotel	3/22/1994	1.87
adams_lk_snotel	3/23/1994	1.66
adams_lk_snotel	3/24/1994	0.04
adams_lk_snotel	3/25/1994	-1.13
adams_lk_snotel	3/26/1994	-2.11
adams_lk_snotel	3/27/1994	-4.07
adams_lk_snotel	3/28/1994	-5.53
adams_lk_snotel	3/29/1994	-6.76
adams_lk_snotel	3/30/1994	-8.71
adams_lk_snotel	3/31/1994	-8.24
adams_lk_snotel	4/1/1994	-7.21
adams_lk_snotel	4/2/1994	-6.61
adams_lk_snotel	4/3/1994	-5.67
adams_lk_snotel	4/4/1994	-3.69
adams_lk_snotel	4/5/1994	-3.07
adams_lk_snotel	4/6/1994	-2.86
adams_lk_snotel	4/7/1994	-3.04
adams_lk_snotel	4/8/1994	-3.69
adams_lk_snotel	4/9/1994	-4.43
adams_lk_snotel	4/10/1994	-4.69
adams_lk_snotel	4/11/1994	-5.86
adams_lk_snotel	4/12/1994	-6.46
adams_lk_snotel	4/14/1994	-4.61
adams_lk_snotel	4/16/1994	-3.76
adams_lk_snotel	4/17/1994	-2.06
adams_lk_snotel	4/18/1994	-0.46
adams_lk_snotel	4/19/1994	1.34
adams_lk_snotel	4/20/1994	3.23
adams_lk_snotel	4/21/1994	5.24
adams_lk_snotel	4/22/1994	5.53
adams_lk_snotel	4/23/1994	6.06
adams_lk_snotel	4/24/1994	5.93
adams_lk_snotel	4/25/1994	5.86
adams_lk_snotel	4/26/1994	4.39
adams_lk_snotel	4/27/1994	2.6
adams_lk_snotel	4/28/1994	0.37
adams_lk_snotel	4/29/1994	-1.23
adams_lk_snotel	4/30/1994	-2.89
adams_lk_snotel	5/1/1994	-4.07
adams_lk_snotel	5/2/1994	-4.96
adams_lk_snotel	5/3/1994	-4.49
adams_lk_snotel	5/4/1994	-3.37
adams_lk_snotel	5/5/1994	-1.53
adams_lk_snotel	5/6/1994	0.43
adams_lk_snotel	5/7/1994	1.91
adams_lk_snotel	5/8/1994	2.87
adams_lk_snotel	5/9/1994	3.4
adams_lk_snotel	5/10/1994	3.76
adams_lk_snotel	5/11/1994	4.31
adams_lk_snotel	5/12/1994	4.67
adams_lk_snotel	5/13/1994	4.27
adams_lk_snotel	5/14/1994	4.27
adams_lk_snotel	5/15/1994	3.96
adams_lk_snotel	5/16/1994	4.39
adams_lk_snotel	5/17/1994	5.5
adams_lk_snotel	5/18/1994	6.43
adams_lk_snotel	5/19/1994	6.81
adams_lk_snotel	5/20/1994	7.37
adams_lk_snotel	5/21/1994	7.66
adams_lk_snotel	5/22/1994	7.89
adams_lk_snotel	5/23/1994	7.84
adams_lk_snotel	5/24/1994	7.4
adams_lk_snotel	5/25/1994	6.59
adams_lk_snotel	5/26/1994	5.91
adams_lk_snotel	5/27/1994	4.87
adams_lk_snotel	5/28/1994	5.04
adams_lk_snotel	5/29/1994	5.09
adams_lk_snotel	5/30/1994	5.34
adams_lk_snotel	5/31/1994	5.87
adams_lk_snotel	6/1/1994	6.19
adams_lk_snotel	6/2/1994	6.96
adams_lk_snotel	6/3/1994	7.74
adams_lk_snotel	6/4/1994	8.01
adams_lk_snotel	6/5/1994	8.79
adams_lk_snotel	6/6/1994	9.1
adams_lk_snotel	6/7/1994	9.56
adams_lk_snotel	6/8/1994	10.31
adams_lk_snotel	6/9/1994	10.2
adams_lk_snotel	6/10/1994	10.11
adams_lk_snotel	6/11/1994	9.84
adams_lk_snotel	6/12/1994	10.06
adams_lk_snotel	6/13/1994	10.3
adams_lk_snotel	6/14/1994	10.11
adams_lk_snotel	6/15/1994	10.44
adams_lk_snotel	6/16/1994	10.8
adams_lk_snotel	6/17/1994	11.61
adams_lk_snotel	6/18/1994	12.7
adams_lk_snotel	6/19/1994	12.57
adams_lk_snotel	6/20/1994	12.14
adams_lk_snotel	6/21/1994	11.61
adams_lk_snotel	6/22/1994	10.89
adams_lk_snotel	6/23/1994	10.59
adams_lk_snotel	6/24/1994	10.41
adams_lk_snotel	6/25/1994	10.26
adams_lk_snotel	6/26/1994	10.69
adams_lk_snotel	6/27/1994	12.1
adams_lk_snotel	6/28/1994	12.96
adams_lk_snotel	6/29/1994	13.39
adams_lk_snotel	6/30/1994	14.03
adams_lk_snotel	7/1/1994	14.76
adams_lk_snotel	7/2/1994	14.87
adams_lk_snotel	7/3/1994	14.5
adams_lk_snotel	7/4/1994	13.26
adams_lk_snotel	7/5/1994	12.89
adams_lk_snotel	7/6/1994	12.71
adams_lk_snotel	7/7/1994	12.69
adams_lk_snotel	7/9/1994	11.8
adams_lk_snotel	7/10/1994	11.47
adams_lk_snotel	7/11/1994	11.96
adams_lk_snotel	7/12/1994	12.24
adams_lk_snotel	7/13/1994	12.34
adams_lk_snotel	7/14/1994	11.97
adams_lk_snotel	7/15/1994	11.5
adams_lk_snotel	7/16/1994	11.57
adams_lk_snotel	7/17/1994	11.29
adams_lk_snotel	7/18/1994	11.23
adams_lk_snotel	7/19/1994	11.73
adams_lk_snotel	7/20/1994	11.9
adams_lk_snotel	7/21/1994	11.83
adams_lk_snotel	7/22/1994	11.87
adams_lk_snotel	7/23/1994	12.39
adams_lk_snotel	7/24/1994	12.61
adams_lk_snotel	7/25/1994	12.34
adams_lk_snotel	7/26/1994	12.06
adams_lk_snotel	7/27/1994	11.57
adams_lk_snotel	7/28/1994	11.9
adams_lk_snotel	7/29/1994	11.96
adams_lk_snotel	7/30/1994	11.31
adams_lk_snotel	7/31/1994	11.31
adams_lk_snotel	8/1/1994	11.3
adams_lk_snotel	8/2/1994	10.61
adams_lk_snotel	8/3/1994	10.33
adams_lk_snotel	8/4/1994	10.07
adams_lk_snotel	8/5/1994	9.93
adams_lk_snotel	8/6/1994	10.34
adams_lk_snotel	8/7/1994	10.7
adams_lk_snotel	8/8/1994	10.84
adams_lk_snotel	8/9/1994	11.27
adams_lk_snotel	8/10/1994	11.74
adams_lk_snotel	8/11/1994	12.26
adams_lk_snotel	8/12/1994	12.74
adams_lk_snotel	8/13/1994	12.84
adams_lk_snotel	8/14/1994	12.17
adams_lk_snotel	8/15/1994	11.63
adams_lk_snotel	8/16/1994	11.37
adams_lk_snotel	8/17/1994	11.69
adams_lk_snotel	8/18/1994	11.93
adams_lk_snotel	8/19/1994	11.8
adams_lk_snotel	8/20/1994	11.16
adams_lk_snotel	8/21/1994	10.97
adams_lk_snotel	8/22/1994	11.04
adams_lk_snotel	8/23/1994	11.56
adams_lk_snotel	8/24/1994	11.3
adams_lk_snotel	8/25/1994	11.31
adams_lk_snotel	8/26/1994	11.66
adams_lk_snotel	8/27/1994	12.33
adams_lk_snotel	8/28/1994	13.17
adams_lk_snotel	8/29/1994	13.1
adams_lk_snotel	8/30/1994	12.61
adams_lk_snotel	8/31/1994	12
adams_lk_snotel	9/1/1994	10.77
adams_lk_snotel	9/2/1994	9.86
adams_lk_snotel	9/3/1994	9.5
adams_lk_snotel	9/4/1994	8.86
adams_lk_snotel	9/5/1994	9.09
adams_lk_snotel	9/6/1994	8.54
adams_lk_snotel	9/7/1994	8.71
adams_lk_snotel	9/8/1994	9.24
adams_lk_snotel	9/9/1994	9.64
adams_lk_snotel	9/10/1994	9.73
adams_lk_snotel	9/11/1994	10.14
adams_lk_snotel	9/12/1994	9.93
adams_lk_snotel	9/13/1994	10.56
adams_lk_snotel	9/14/1994	10.23
adams_lk_snotel	9/15/1994	9.6
adams_lk_snotel	9/16/1994	8.53
adams_lk_snotel	9/17/1994	7.53
adams_lk_snotel	9/18/1994	6.56
adams_lk_snotel	9/19/1994	6.26
adams_lk_snotel	9/20/1994	5.44
adams_lk_snotel	9/21/1994	4.99
adams_lk_snotel	9/22/1994	4.17
adams_lk_snotel	9/23/1994	4.14
adams_lk_snotel	9/24/1994	4.5
adams_lk_snotel	9/25/1994	4.31
adams_lk_snotel	9/26/1994	3.94
adams_lk_snotel	9/27/1994	4.49
adams_lk_snotel	9/28/1994	5.44
adams_lk_snotel	9/29/1994	7.3
adams_lk_snotel	9/30/1994	8.3
adams_lk_snotel	10/1/1994	8.14
adams_lk_snotel	10/2/1994	7.83
adams_lk_snotel	10/3/1994	7.57
adams_lk_snotel	10/4/1994	6.74
adams_lk_snotel	10/5/1994	5.8
adams_lk_snotel	10/6/1994	4.56
adams_lk_snotel	10/7/1994	3.17
adams_lk_snotel	10/8/1994	2.21
adams_lk_snotel	10/9/1994	1.76
adams_lk_snotel	10/10/1994	1.94
adams_lk_snotel	10/11/1994	2.26
adams_lk_snotel	10/12/1994	2.37
adams_lk_snotel	10/13/1994	2.34
adams_lk_snotel	10/14/1994	2.49
adams_lk_snotel	10/15/1994	2.91
adams_lk_snotel	10/16/1994	2.9
adams_lk_snotel	10/17/1994	2.14
adams_lk_snotel	10/18/1994	0.83
adams_lk_snotel	10/19/1994	-0.14
adams_lk_snotel	10/20/1994	-0.73
adams_lk_snotel	10/21/1994	-0.83
adams_lk_snotel	10/22/1994	-0.91
adams_lk_snotel	10/23/1994	-0.67
adams_lk_snotel	10/24/1994	-0.23
adams_lk_snotel	10/25/1994	0.14
adams_lk_snotel	10/26/1994	0.26
adams_lk_snotel	10/27/1994	0.77
adams_lk_snotel	10/28/1994	1.19
adams_lk_snotel	10/29/1994	1.64
adams_lk_snotel	10/30/1994	1.17
adams_lk_snotel	10/31/1994	0.26
adams_lk_snotel	11/1/1994	0.07
adams_lk_snotel	11/2/1994	0.8
adams_lk_snotel	11/3/1994	0.33
adams_lk_snotel	11/4/1994	-1.04
adams_lk_snotel	11/5/1994	-2.36
adams_lk_snotel	11/6/1994	-2.01
adams_lk_snotel	11/7/1994	-0.57
adams_lk_snotel	11/8/1994	0.6
adams_lk_snotel	11/9/1994	-0.53
adams_lk_snotel	11/10/1994	-1.01
adams_lk_snotel	11/11/1994	-0.13
adams_lk_snotel	11/12/1994	0.67
adams_lk_snotel	11/13/1994	0.89
adams_lk_snotel	11/14/1994	-0.86
adams_lk_snotel	11/15/1994	-3.37
adams_lk_snotel	11/16/1994	-3.61
adams_lk_snotel	11/17/1994	-2.81
adams_lk_snotel	11/18/1994	-4.46
adams_lk_snotel	11/19/1994	-6.41
adams_lk_snotel	11/20/1994	-7.94
adams_lk_snotel	11/21/1994	-7.99
adams_lk_snotel	11/22/1994	-7.56
adams_lk_snotel	11/23/1994	-8.14
adams_lk_snotel	11/24/1994	-8.63
adams_lk_snotel	11/25/1994	-7.26
adams_lk_snotel	11/26/1994	-5.67
adams_lk_snotel	11/27/1994	-5.54
adams_lk_snotel	11/28/1994	-6.87
adams_lk_snotel	11/29/1994	-7.87
adams_lk_snotel	11/30/1994	-8.41
adams_lk_snotel	12/1/1994	-8.33
adams_lk_snotel	12/2/1994	-7.86
adams_lk_snotel	12/3/1994	-7.83
adams_lk_snotel	12/4/1994	-6.7
adams_lk_snotel	12/5/1994	-4.64
adams_lk_snotel	12/6/1994	-2.61
adams_lk_snotel	12/7/1994	-1.29
adams_lk_snotel	12/8/1994	-1.87
adams_lk_snotel	12/9/1994	-4.19
adams_lk_snotel	12/10/1994	-6.06
adams_lk_snotel	12/11/1994	-7.04
adams_lk_snotel	12/12/1994	-7.84
adams_lk_snotel	12/13/1994	-8.67
adams_lk_snotel	12/14/1994	-8.91
adams_lk_snotel	12/15/1994	-9.79
adams_lk_snotel	12/16/1994	-9.44
adams_lk_snotel	12/17/1994	-8.47
adams_lk_snotel	12/18/1994	-7.81
adams_lk_snotel	12/19/1994	-6.89
adams_lk_snotel	12/20/1994	-7.03
adams_lk_snotel	12/21/1994	-6.67
adams_lk_snotel	12/22/1994	-4.99
adams_lk_snotel	12/23/1994	-3.43
adams_lk_snotel	12/24/1994	-2.87
adams_lk_snotel	12/25/1994	-2.56
adams_lk_snotel	12/26/1994	-2.86
adams_lk_snotel	12/27/1994	-2.13
adams_lk_snotel	12/28/1994	-2.01
adams_lk_snotel	12/29/1994	-2.5
adams_lk_snotel	12/30/1994	-2.7
adams_lk_snotel	12/31/1994	-3.64
adams_lk_snotel	1/1/1995	-5.99
adams_lk_snotel	1/2/1995	-7.37
adams_lk_snotel	1/3/1995	-8.83
adams_lk_snotel	1/4/1995	-10.16
adams_lk_snotel	1/5/1995	-11.41
adams_lk_snotel	1/6/1995	-12.07
adams_lk_snotel	1/7/1995	-12.01
adams_lk_snotel	1/8/1995	-10.56
adams_lk_snotel	1/9/1995	-9.53
adams_lk_snotel	1/10/1995	-7.74
adams_lk_snotel	1/11/1995	-5.94
adams_lk_snotel	1/12/1995	-4.74
adams_lk_snotel	1/13/1995	-4.69
adams_lk_snotel	1/14/1995	-4.2
adams_lk_snotel	1/15/1995	-3.49
adams_lk_snotel	1/16/1995	-2.94
adams_lk_snotel	1/17/1995	-4.17
adams_lk_snotel	1/18/1995	-6.03
adams_lk_snotel	1/19/1995	-7.43
adams_lk_snotel	1/20/1995	-7.26
adams_lk_snotel	1/21/1995	-8.06
adams_lk_snotel	1/22/1995	-10.09
adams_lk_snotel	1/23/1995	-11.54
adams_lk_snotel	1/24/1995	-11.26
adams_lk_snotel	1/25/1995	-10.01
adams_lk_snotel	1/26/1995	-8.5
adams_lk_snotel	1/27/1995	-8.1
adams_lk_snotel	1/28/1995	-7.21
adams_lk_snotel	1/29/1995	-6.11
adams_lk_snotel	1/30/1995	-5.73
adams_lk_snotel	1/31/1995	-4.9
adams_lk_snotel	2/1/1995	-4.86
adams_lk_snotel	2/2/1995	-4.5
adams_lk_snotel	2/3/1995	-4.56
adams_lk_snotel	2/4/1995	-4.53
adams_lk_snotel	2/5/1995	-3.66
adams_lk_snotel	2/6/1995	-2.79
adams_lk_snotel	2/7/1995	-2.9
adams_lk_snotel	2/8/1995	-3
adams_lk_snotel	2/9/1995	-3.34
adams_lk_snotel	2/10/1995	-3.64
adams_lk_snotel	2/11/1995	-4.46
adams_lk_snotel	2/12/1995	-6.89
adams_lk_snotel	2/13/1995	-8.4
adams_lk_snotel	2/14/1995	-8.79
adams_lk_snotel	2/15/1995	-8.94
adams_lk_snotel	2/16/1995	-9.93
adams_lk_snotel	2/17/1995	-10.19
adams_lk_snotel	2/18/1995	-9.01
adams_lk_snotel	2/19/1995	-6.94
adams_lk_snotel	2/20/1995	-4.94
adams_lk_snotel	2/21/1995	-3.73
adams_lk_snotel	2/22/1995	-2.5
adams_lk_snotel	2/23/1995	-0.99
adams_lk_snotel	2/24/1995	-0.1
adams_lk_snotel	2/25/1995	0.54
adams_lk_snotel	2/26/1995	1.53
adams_lk_snotel	2/27/1995	1.33
adams_lk_snotel	2/28/1995	0.33
adams_lk_snotel	3/1/1995	-1.01
adams_lk_snotel	3/2/1995	-2.61
adams_lk_snotel	3/3/1995	-3.53
adams_lk_snotel	3/4/1995	-4.13
adams_lk_snotel	3/5/1995	-5.2
adams_lk_snotel	3/6/1995	-5.74
adams_lk_snotel	3/7/1995	-6.63
adams_lk_snotel	3/8/1995	-7.26
adams_lk_snotel	3/9/1995	-6.46
adams_lk_snotel	3/10/1995	-5.11
adams_lk_snotel	3/11/1995	-4.09
adams_lk_snotel	3/12/1995	-2.74
adams_lk_snotel	3/13/1995	-2.47
adams_lk_snotel	3/14/1995	-1.29
adams_lk_snotel	3/15/1995	0.21
adams_lk_snotel	3/16/1995	1.27
adams_lk_snotel	3/17/1995	1.24
adams_lk_snotel	3/18/1995	0.63
adams_lk_snotel	3/19/1995	0.41
adams_lk_snotel	3/20/1995	0.43
adams_lk_snotel	3/21/1995	0.69
adams_lk_snotel	3/22/1995	1.37
adams_lk_snotel	3/23/1995	0.44
adams_lk_snotel	3/24/1995	-0.07
adams_lk_snotel	3/25/1995	-0.54
adams_lk_snotel	3/26/1995	-2.1
adams_lk_snotel	3/27/1995	-3
adams_lk_snotel	3/28/1995	-4.16
adams_lk_snotel	3/29/1995	-6.76
adams_lk_snotel	3/30/1995	-8.13
adams_lk_snotel	3/31/1995	-9.24
adams_lk_snotel	4/1/1995	-9.57
adams_lk_snotel	4/2/1995	-8.57
adams_lk_snotel	4/3/1995	-7.3
adams_lk_snotel	4/4/1995	-6.17
adams_lk_snotel	4/5/1995	-3.74
adams_lk_snotel	4/6/1995	-1.44
adams_lk_snotel	4/7/1995	0.56
adams_lk_snotel	4/8/1995	1.94
adams_lk_snotel	4/9/1995	2.39
adams_lk_snotel	4/10/1995	1.3
adams_lk_snotel	4/11/1995	-0.3
adams_lk_snotel	4/12/1995	-1.97
adams_lk_snotel	4/13/1995	-2.43
adams_lk_snotel	4/14/1995	-2.26
adams_lk_snotel	4/15/1995	-2.9
adams_lk_snotel	4/16/1995	-3.76
adams_lk_snotel	4/17/1995	-3.23
adams_lk_snotel	4/18/1995	-2.34
adams_lk_snotel	4/19/1995	-1.86
adams_lk_snotel	4/20/1995	-2.79
adams_lk_snotel	4/21/1995	-4.3
adams_lk_snotel	4/22/1995	-5.07
adams_lk_snotel	4/23/1995	-5.56
adams_lk_snotel	4/24/1995	-6.07
adams_lk_snotel	4/25/1995	-5.86
adams_lk_snotel	4/26/1995	-5.49
adams_lk_snotel	4/27/1995	-5.4
adams_lk_snotel	4/28/1995	-4.66
adams_lk_snotel	4/29/1995	-3.5
adams_lk_snotel	4/30/1995	-2.47
adams_lk_snotel	5/1/1995	-1.54
adams_lk_snotel	5/2/1995	-1.07
adams_lk_snotel	5/3/1995	-0.61
adams_lk_snotel	5/4/1995	-0.07
adams_lk_snotel	5/5/1995	-0.04
adams_lk_snotel	5/6/1995	-0.16
adams_lk_snotel	5/7/1995	-0.04
adams_lk_snotel	5/8/1995	0.14
adams_lk_snotel	5/9/1995	0.13
adams_lk_snotel	5/10/1995	0.07
adams_lk_snotel	5/11/1995	0.5
adams_lk_snotel	5/12/1995	0.84
adams_lk_snotel	5/13/1995	0.81
adams_lk_snotel	5/14/1995	0.66
adams_lk_snotel	5/15/1995	1.06
adams_lk_snotel	5/16/1995	2.43
adams_lk_snotel	5/17/1995	2.73
adams_lk_snotel	5/18/1995	2.43
adams_lk_snotel	5/19/1995	2.3
adams_lk_snotel	5/20/1995	2.74
adams_lk_snotel	5/21/1995	3.06
adams_lk_snotel	5/22/1995	3.16
adams_lk_snotel	5/23/1995	1.97
adams_lk_snotel	5/24/1995	1.19
adams_lk_snotel	5/25/1995	1.09
adams_lk_snotel	5/26/1995	0.74
adams_lk_snotel	5/27/1995	0.17
adams_lk_snotel	5/28/1995	-0.07
adams_lk_snotel	5/29/1995	-0.66
adams_lk_snotel	5/30/1995	-0.73
adams_lk_snotel	5/31/1995	-0.31
adams_lk_snotel	6/1/1995	0.49
adams_lk_snotel	6/2/1995	1.5
adams_lk_snotel	6/3/1995	2.19
adams_lk_snotel	6/4/1995	2.86
adams_lk_snotel	6/5/1995	3.59
adams_lk_snotel	6/6/1995	4.61
adams_lk_snotel	6/7/1995	5.76
adams_lk_snotel	6/8/1995	5.56
adams_lk_snotel	6/9/1995	4.76
adams_lk_snotel	6/10/1995	3.96
adams_lk_snotel	6/11/1995	3.47
adams_lk_snotel	6/12/1995	3.67
adams_lk_snotel	6/13/1995	4.03
adams_lk_snotel	6/14/1995	3.99
adams_lk_snotel	6/15/1995	5.29
adams_lk_snotel	6/16/1995	6.77
adams_lk_snotel	6/17/1995	8.39
adams_lk_snotel	6/18/1995	9.13
adams_lk_snotel	6/19/1995	8.9
adams_lk_snotel	6/20/1995	8.74
adams_lk_snotel	6/21/1995	8.91
adams_lk_snotel	6/22/1995	8.71
adams_lk_snotel	6/23/1995	8.06
adams_lk_snotel	6/24/1995	7.33
adams_lk_snotel	6/25/1995	6.96
adams_lk_snotel	6/26/1995	7.24
adams_lk_snotel	6/27/1995	7.01
adams_lk_snotel	6/28/1995	7
adams_lk_snotel	6/29/1995	6.4
adams_lk_snotel	6/30/1995	5.77
adams_lk_snotel	7/1/1995	5.31
adams_lk_snotel	7/2/1995	5.4
adams_lk_snotel	7/3/1995	5.26
adams_lk_snotel	7/4/1995	4.77
adams_lk_snotel	7/5/1995	4.13
adams_lk_snotel	7/6/1995	4.66
adams_lk_snotel	7/7/1995	6.1
adams_lk_snotel	7/8/1995	7.7
adams_lk_snotel	7/9/1995	9.14
adams_lk_snotel	7/10/1995	10.27
adams_lk_snotel	7/11/1995	11.5
adams_lk_snotel	7/12/1995	13.04
adams_lk_snotel	7/13/1995	13.89
adams_lk_snotel	7/14/1995	13.56
adams_lk_snotel	7/15/1995	12.61
adams_lk_snotel	7/16/1995	11.83
adams_lk_snotel	7/17/1995	11.29
adams_lk_snotel	7/18/1995	11
adams_lk_snotel	7/19/1995	10.2
adams_lk_snotel	7/20/1995	9.43
adams_lk_snotel	7/21/1995	9.27
adams_lk_snotel	7/22/1995	9.7
adams_lk_snotel	7/23/1995	9.66
adams_lk_snotel	7/24/1995	9.6
adams_lk_snotel	7/25/1995	9.57
adams_lk_snotel	7/26/1995	9.99
adams_lk_snotel	7/27/1995	10.84
[truncated: 660,398 more rows]
