# Supplementary material for: Thermal regimes of Rocky Mountain lakes warm with climate change
Source: PLoS One. 2017 Jul 6;12(7):e0179498. doi: 10.1371/journal.pone.0179498 (PMC5500263; doi:10.1371/journal.pone.0179498)
Supplement: S3 File — The annual values of the four lake surface temperature metrics (°C) used to summarize the response of each of the 27 SRM lakes to changes climatic conditions. These four metrics include meant annual lake surface temperature (MAT), mean summer lake surface temperature (MST), number of ice-free days (IFD), and maximum 30-day mean summer lake surface temperature (M30AT). (CSV) [file pone.0179498.s005.csv]

Lake	Year	MAT (�C)	MST (�C)	IFD (days)	M30AT (�C)
adams_lk	1990	3.20	8.00	107	10.58
adams_lk	1991	3.04	7.81	113	9.70
adams_lk	1992	2.87	6.61	115	8.52
adams_lk	1993	2.79	7.50	103	9.12
adams_lk	1994	3.76	9.98	122	11.41
adams_lk	1995	3.00	7.88	89	11.97
adams_lk	1996	3.53	9.22	119	11.36
adams_lk	1997	3.29	8.47	113	10.63
adams_lk	1998	3.35	8.45	110	12.32
adams_lk	1999	3.17	8.59	92	11.86
adams_lk	2000	3.96	10.75	126	13.11
adams_lk	2001	3.62	9.71	131	12.35
adams_lk	2002	3.78	10.81	110	13.29
adams_lk	2003	3.68	10.07	119	14.01
adams_lk	2004	2.88	7.03	109	9.65
adams_lk	2005	3.79	9.26	121	12.93
adams_lk	2006	4.05	11.01	132	13.66
adams_lk	2007	4.31	11.00	129	12.96
adams_lk	2008	3.66	9.78	125	13.23
adams_lk	2009	3.57	8.83	121	11.43
adams_lk	2010	4.22	10.47	136	12.64
adams_lk	2011	3.98	10.64	129	13.03
adams_lk	2012	4.53	11.58	131	13.40
adams_lk	2013	3.93	10.18	128	11.62
adams_lk	2014	3.91	9.32	134	11.80
adams_lk	2035	4.46	11.40	137	13.17
adams_lk	2036	4.41	10.82	144	12.56
adams_lk	2037	4.26	10.55	135	11.74
adams_lk	2038	4.04	10.21	132	12.64
adams_lk	2039	4.33	10.62	139	12.55
adams_lk	2040	4.47	11.45	138	13.10
adams_lk	2041	3.87	9.80	133	11.91
adams_lk	2042	4.47	10.96	144	12.99
adams_lk	2043	4.58	11.25	148	13.54
adams_lk	2044	4.26	10.46	140	12.54
adams_lk	2045	4.67	11.32	142	12.07
adams_lk	2075	6.30	14.12	176	16.14
adams_lk	2076	5.57	13.19	167	14.26
adams_lk	2077	5.79	13.29	182	15.17
adams_lk	2078	5.24	12.56	161	15.85
adams_lk	2079	6.22	14.14	180	14.92
adams_lk	2080	5.30	12.98	158	14.51
adams_lk	2081	5.75	13.73	175	16.00
adams_lk	2082	6.15	13.83	170	16.54
adams_lk	2083	5.54	13.23	161	15.29
adams_lk	2084	5.83	13.75	170	16.95
adams_lk	2085	5.28	12.24	158	15.54
arrowhead_lk	1989	1.79	4.59	63	7.57
arrowhead_lk	1990	1.66	4.74	67	7.35
arrowhead_lk	1991	1.71	4.44	74	5.69
arrowhead_lk	1992	1.86	4.65	69	6.00
arrowhead_lk	1993	1.48	4.22	53	5.68
arrowhead_lk	1994	1.95	5.71	78	6.27
arrowhead_lk	1995	1.66	4.61	62	7.51
arrowhead_lk	1996	1.90	5.25	83	7.02
arrowhead_lk	1997	1.76	4.66	78	6.28
arrowhead_lk	1998	1.97	5.10	84	7.56
arrowhead_lk	1999	1.71	4.71	72	6.63
arrowhead_lk	2000	2.16	5.92	103	7.75
arrowhead_lk	2001	2.10	5.85	84	7.77
arrowhead_lk	2002	2.15	6.41	99	7.97
arrowhead_lk	2003	2.09	5.99	63	9.08
arrowhead_lk	2004	1.53	3.95	38	5.40
arrowhead_lk	2005	2.08	5.15	87	8.20
arrowhead_lk	2006	2.25	6.38	86	8.30
arrowhead_lk	2007	2.54	6.73	97	8.12
arrowhead_lk	2008	2.06	5.72	74	8.25
arrowhead_lk	2009	2.06	5.42	82	7.41
arrowhead_lk	2010	2.39	6.23	111	8.02
arrowhead_lk	2011	2.16	6.04	80	7.92
arrowhead_lk	2012	2.76	7.40	106	8.94
arrowhead_lk	2013	2.33	6.42	97	7.84
arrowhead_lk	2035	2.50	6.72	108	8.08
arrowhead_lk	2036	2.49	6.36	125	7.78
arrowhead_lk	2037	2.38	6.08	104	7.06
arrowhead_lk	2038	2.17	5.60	83	6.94
arrowhead_lk	2039	2.45	6.30	103	7.60
arrowhead_lk	2040	2.50	6.66	105	8.35
arrowhead_lk	2041	2.08	5.38	87	6.90
arrowhead_lk	2042	2.55	6.52	114	7.72
arrowhead_lk	2043	2.68	6.79	121	8.77
arrowhead_lk	2044	2.31	5.95	105	7.67
arrowhead_lk	2045	2.64	6.59	130	7.37
arrowhead_lk	2075	3.70	8.85	142	10.70
arrowhead_lk	2076	3.12	7.86	123	8.84
arrowhead_lk	2077	3.47	8.40	134	9.83
arrowhead_lk	2078	3.03	7.52	117	10.05
arrowhead_lk	2079	3.82	9.28	134	9.83
arrowhead_lk	2080	3.10	7.96	131	9.56
arrowhead_lk	2081	3.36	8.40	135	10.58
arrowhead_lk	2082	3.64	8.66	134	11.15
arrowhead_lk	2083	3.24	8.03	132	9.84
arrowhead_lk	2084	3.49	8.52	142	11.16
arrowhead_lk	2085	3.15	7.73	115	10.28
bear_lk	2001	2.83	6.17	111	7.80
bear_lk	2003	3.35	8.15	119	11.16
bear_lk	2004	2.81	6.26	112	7.76
bear_lk	2005	3.36	7.30	120	10.12
bear_lk	2006	3.63	8.71	132	10.29
bear_lk	2007	3.91	8.84	137	10.27
bear_lk	2008	3.41	8.09	133	10.40
bear_lk	2009	3.33	7.42	123	9.16
bear_lk	2010	3.71	8.35	136	9.70
bear_lk	2011	3.46	8.31	127	10.11
bear_lk	2012	4.15	9.37	139	10.38
bear_lk	2013	3.61	8.62	128	9.63
bear_lk	2035	3.87	8.85	140	10.45
bear_lk	2036	3.76	8.36	142	8.87
bear_lk	2037	3.72	8.26	140	9.62
bear_lk	2038	3.57	8.02	142	8.82
bear_lk	2039	3.78	8.41	140	9.33
bear_lk	2040	3.80	8.75	139	9.63
bear_lk	2041	3.46	7.80	141	8.95
bear_lk	2042	3.87	8.54	144	9.26
bear_lk	2043	3.94	8.72	145	10.72
bear_lk	2044	3.69	8.19	147	9.36
bear_lk	2045	3.99	8.82	142	10.21
bear_lk	2075	4.99	10.33	171	12.38
bear_lk	2076	4.53	9.77	157	10.94
bear_lk	2077	4.70	9.78	168	11.32
bear_lk	2078	4.35	9.38	164	11.40
bear_lk	2079	5.04	10.53	174	11.24
bear_lk	2080	4.39	9.68	154	10.74
bear_lk	2081	4.68	10.07	160	11.45
bear_lk	2082	4.97	10.21	168	12.48
bear_lk	2083	4.52	9.80	158	12.30
bear_lk	2084	4.73	10.19	165	12.81
bear_lk	2085	4.47	9.41	155	12.33
big_cow_lk	1986	1.71	5.33	70	6.58
big_cow_lk	1987	1.76	5.35	68	7.29
big_cow_lk	1988	2.11	6.71	93	8.15
big_cow_lk	1989	1.94	5.70	70	9.39
big_cow_lk	1990	2.07	5.95	96	8.54
big_cow_lk	1991	1.74	5.26	78	6.80
big_cow_lk	1992	1.60	4.42	59	6.34
big_cow_lk	1995	1.76	5.15	61	8.29
big_cow_lk	1996	2.07	6.31	90	7.89
big_cow_lk	1997	1.82	5.31	77	6.90
big_cow_lk	1998	2.16	6.05	84	9.31
big_cow_lk	1999	1.78	5.58	72	8.24
big_cow_lk	2000	2.47	7.42	101	10.05
big_cow_lk	2001	2.35	7.11	89	9.11
big_cow_lk	2002	2.35	8.19	76	11.17
big_cow_lk	2003	2.82	8.91	86	13.05
big_cow_lk	2004	1.86	5.75	60	8.14
big_cow_lk	2005	2.56	7.09	99	10.93
big_cow_lk	2006	2.70	8.15	105	10.52
big_cow_lk	2007	3.22	9.35	103	11.74
big_cow_lk	2008	2.55	7.69	87	10.52
big_cow_lk	2009	2.47	6.65	91	9.33
big_cow_lk	2010	2.99	8.46	120	10.61
big_cow_lk	2011	2.79	8.08	102	10.75
big_cow_lk	2012	3.32	9.43	113	11.61
big_cow_lk	2013	4.27	11.76	123	14.29
big_cow_lk	2014	3.14	8.97	117	12.42
big_cow_lk	2035	3.03	8.91	119	11.01
big_cow_lk	2036	3.09	8.82	119	11.17
big_cow_lk	2037	2.82	7.93	109	9.38
big_cow_lk	2038	2.58	7.36	95	9.12
big_cow_lk	2039	2.99	8.52	113	9.93
big_cow_lk	2040	3.14	9.28	114	11.43
big_cow_lk	2041	2.46	7.11	98	8.94
big_cow_lk	2042	3.06	8.69	127	10.88
big_cow_lk	2043	3.25	9.18	124	10.95
big_cow_lk	2044	2.85	8.14	122	10.26
big_cow_lk	2045	3.21	8.92	131	9.66
big_cow_lk	2075	4.55	11.93	141	13.76
big_cow_lk	2076	3.78	10.56	132	11.66
big_cow_lk	2077	4.27	11.53	129	13.68
big_cow_lk	2078	3.68	9.99	129	12.65
big_cow_lk	2079	4.65	12.43	138	13.31
big_cow_lk	2080	3.84	10.86	133	12.85
big_cow_lk	2081	4.11	11.32	136	13.45
big_cow_lk	2082	4.29	11.42	129	14.24
big_cow_lk	2083	3.91	10.47	132	12.23
big_cow_lk	2084	4.20	11.27	142	14.51
big_cow_lk	2085	3.73	10.05	126	12.64
bluebird_lk	1990	2.72	6.73	106	8.62
bluebird_lk	1991	2.59	6.61	103	8.08
bluebird_lk	1992	2.47	5.66	96	7.20
bluebird_lk	1993	2.38	6.36	91	7.64
bluebird_lk	1994	3.16	8.30	117	9.34
bluebird_lk	1995	2.52	6.57	87	9.76
bluebird_lk	1996	2.97	7.70	116	9.27
bluebird_lk	1997	2.79	7.11	108	8.80
bluebird_lk	1998	2.82	7.05	105	9.93
bluebird_lk	1999	2.67	7.17	86	9.65
bluebird_lk	2000	3.30	8.83	123	10.54
bluebird_lk	2001	3.05	8.07	119	10.00
bluebird_lk	2002	3.14	8.89	107	10.68
bluebird_lk	2003	3.07	8.25	110	11.09
bluebird_lk	2004	2.46	5.97	103	8.05
bluebird_lk	2005	3.18	7.65	116	10.34
bluebird_lk	2006	3.39	9.04	125	10.93
bluebird_lk	2007	3.60	8.99	112	10.45
bluebird_lk	2008	3.07	8.08	109	10.58
bluebird_lk	2009	3.02	7.38	109	9.35
bluebird_lk	2010	3.52	8.63	131	10.22
bluebird_lk	2011	3.32	8.74	121	10.51
bluebird_lk	2012	3.78	9.45	123	10.70
bluebird_lk	2013	3.29	8.42	122	9.52
bluebird_lk	2014	3.31	7.78	121	9.62
bluebird_lk	2035	4.22	11.03	125	12.26
bluebird_lk	2036	4.21	10.71	143	11.85
bluebird_lk	2037	4.08	10.56	126	11.45
bluebird_lk	2038	3.85	10.17	127	11.88
bluebird_lk	2039	4.13	10.57	140	11.83
bluebird_lk	2040	4.20	11.14	132	12.23
bluebird_lk	2041	3.74	9.93	131	11.45
bluebird_lk	2042	4.22	10.79	143	12.16
bluebird_lk	2043	4.36	10.96	140	12.36
bluebird_lk	2044	4.09	10.47	134	11.90
bluebird_lk	2045	4.36	11.03	140	11.63
bluebird_lk	2075	5.50	12.65	160	13.71
bluebird_lk	2076	5.02	12.09	155	12.80
bluebird_lk	2077	5.22	12.20	179	13.33
bluebird_lk	2078	4.75	11.69	146	13.63
bluebird_lk	2079	5.40	12.71	158	13.19
bluebird_lk	2080	4.81	12.05	156	12.91
bluebird_lk	2081	5.07	12.39	165	13.66
bluebird_lk	2082	5.32	12.40	159	13.95
bluebird_lk	2083	4.97	12.13	156	13.29
bluebird_lk	2084	5.13	12.41	157	14.11
bluebird_lk	2085	4.75	11.51	140	13.39
boundary_lk	1990	3.07	7.69	107	9.50
boundary_lk	1991	2.92	6.93	113	8.82
boundary_lk	1992	2.79	5.89	115	7.86
boundary_lk	1993	2.70	6.43	103	8.35
boundary_lk	1994	3.54	9.03	122	10.23
boundary_lk	1995	2.86	5.71	89	10.72
boundary_lk	1996	3.33	8.25	119	10.15
boundary_lk	1997	3.13	7.63	113	9.61
boundary_lk	1998	3.18	7.69	110	10.93
boundary_lk	1999	3.03	7.86	92	10.61
boundary_lk	2000	3.70	9.08	126	11.63
boundary_lk	2001	3.43	9.02	131	11.01
boundary_lk	2002	3.53	10.05	110	11.80
boundary_lk	2003	3.47	8.54	119	12.31
boundary_lk	2004	2.79	6.41	109	8.81
boundary_lk	2005	3.57	8.31	121	11.45
boundary_lk	2006	3.81	9.87	132	12.11
boundary_lk	2007	4.04	9.37	129	11.51
boundary_lk	2008	3.46	8.61	125	11.68
boundary_lk	2009	3.40	7.80	121	10.24
boundary_lk	2010	3.94	9.08	136	11.26
boundary_lk	2011	3.73	8.73	128	11.59
boundary_lk	2012	4.25	10.61	131	11.88
boundary_lk	2013	3.68	9.14	128	10.44
boundary_lk	2014	3.72	8.73	134	10.57
boundary_lk	2035	4.18	10.26	137	11.72
boundary_lk	2036	4.12	9.77	144	11.22
boundary_lk	2037	4.00	9.55	135	10.54
boundary_lk	2038	3.81	9.25	132	11.28
boundary_lk	2039	4.07	9.60	139	11.21
boundary_lk	2040	4.18	10.30	136	11.67
boundary_lk	2041	3.67	8.91	133	10.68
boundary_lk	2042	4.18	9.89	144	11.58
boundary_lk	2043	4.28	10.14	148	12.04
boundary_lk	2044	4.00	9.47	140	11.20
boundary_lk	2045	4.35	10.18	142	10.81
boundary_lk	2075	5.77	12.52	176	14.21
boundary_lk	2076	5.15	11.75	165	12.64
boundary_lk	2077	5.34	11.83	182	13.40
boundary_lk	2078	4.86	11.22	160	13.97
boundary_lk	2079	5.70	12.53	178	13.18
boundary_lk	2080	4.91	11.57	158	12.85
boundary_lk	2081	5.30	12.20	174	14.09
boundary_lk	2082	5.66	12.28	170	14.55
boundary_lk	2083	5.11	11.79	160	13.51
boundary_lk	2084	5.35	12.22	169	14.91
boundary_lk	2085	4.91	10.95	158	13.71
caddis_lk	1989	2.35	5.83	84	8.69
caddis_lk	1990	2.19	6.00	79	8.52
caddis_lk	1991	2.26	5.66	93	7.02
caddis_lk	1992	2.46	5.91	95	7.45
caddis_lk	1993	1.98	5.40	72	6.69
caddis_lk	1994	2.54	7.15	92	7.79
caddis_lk	1995	2.19	5.84	73	8.98
caddis_lk	1996	2.48	6.61	104	8.39
caddis_lk	1997	2.31	5.92	96	7.53
caddis_lk	1998	2.56	6.42	93	9.03
caddis_lk	1999	2.26	5.97	81	8.10
caddis_lk	2000	2.78	7.39	112	9.24
caddis_lk	2001	2.72	7.30	102	9.30
caddis_lk	2002	2.77	7.96	105	9.55
caddis_lk	2003	2.71	7.46	93	10.63
caddis_lk	2004	2.06	5.08	74	7.03
caddis_lk	2005	2.70	6.47	111	9.54
caddis_lk	2006	2.91	7.92	110	9.96
caddis_lk	2007	3.26	8.31	104	9.85
caddis_lk	2008	2.68	7.15	94	9.76
caddis_lk	2009	2.69	6.80	95	8.82
caddis_lk	2010	3.07	7.74	125	9.40
caddis_lk	2011	2.79	7.52	104	9.69
caddis_lk	2012	3.53	9.10	116	10.70
caddis_lk	2013	2.99	7.96	111	9.59
caddis_lk	2035	3.21	8.32	120	9.88
caddis_lk	2036	3.20	7.90	134	9.51
caddis_lk	2037	3.07	7.57	113	8.45
caddis_lk	2038	2.81	7.02	97	8.59
caddis_lk	2039	3.16	7.83	125	9.27
caddis_lk	2040	3.20	8.25	117	9.93
caddis_lk	2041	2.71	6.76	109	8.50
caddis_lk	2042	3.27	8.08	138	9.36
caddis_lk	2043	3.42	8.40	135	10.26
caddis_lk	2044	2.98	7.43	133	9.18
caddis_lk	2045	3.37	8.16	139	8.91
caddis_lk	2075	4.65	10.80	146	12.68
caddis_lk	2076	3.96	9.64	136	10.54
caddis_lk	2077	4.37	10.28	157	11.89
caddis_lk	2078	3.84	9.25	132	12.08
caddis_lk	2079	4.79	11.30	156	11.83
caddis_lk	2080	3.92	9.76	146	11.57
caddis_lk	2081	4.24	10.28	151	12.50
caddis_lk	2082	4.59	10.58	158	13.05
caddis_lk	2083	4.10	9.85	147	11.59
caddis_lk	2084	4.39	10.43	146	13.38
caddis_lk	2085	4.00	9.50	136	12.53
crystal_lk	1989	2.45	6.35	86	9.62
crystal_lk	1990	2.28	6.55	81	9.43
crystal_lk	1991	2.37	6.23	97	7.84
crystal_lk	1992	2.58	6.51	103	8.33
crystal_lk	1993	2.05	5.92	73	7.44
crystal_lk	1994	2.69	7.98	93	8.72
crystal_lk	1995	2.26	6.37	75	9.98
crystal_lk	1996	2.62	7.32	109	9.37
crystal_lk	1997	2.43	6.52	102	8.42
crystal_lk	1998	2.70	7.06	97	10.03
crystal_lk	1999	2.35	6.56	82	9.02
crystal_lk	2000	2.96	8.19	115	10.28
crystal_lk	2001	2.88	8.07	109	10.31
crystal_lk	2002	2.94	8.85	105	10.59
crystal_lk	2003	2.84	8.16	100	11.64
crystal_lk	2004	2.11	5.52	83	7.81
crystal_lk	2005	2.85	7.09	115	10.52
crystal_lk	2006	3.07	8.79	116	10.99
crystal_lk	2007	3.46	9.18	105	10.89
crystal_lk	2008	2.82	7.88	100	10.81
crystal_lk	2009	2.83	7.50	100	9.81
crystal_lk	2010	3.28	8.59	125	10.41
crystal_lk	2011	2.95	8.31	112	10.75
crystal_lk	2012	3.75	10.04	119	11.67
crystal_lk	2013	3.19	8.83	112	10.62
crystal_lk	2035	3.40	9.16	123	10.91
crystal_lk	2036	3.41	8.74	135	10.48
crystal_lk	2037	3.25	8.39	117	9.43
crystal_lk	2038	2.96	7.72	98	9.50
crystal_lk	2039	3.36	8.67	129	10.29
crystal_lk	2040	3.40	9.11	121	10.95
crystal_lk	2041	2.84	7.44	112	9.39
crystal_lk	2042	3.49	8.96	139	10.35
crystal_lk	2043	3.65	9.26	136	11.21
crystal_lk	2044	3.17	8.22	133	10.21
crystal_lk	2045	3.59	9.01	139	9.90
crystal_lk	2075	4.91	11.66	148	13.42
crystal_lk	2076	4.19	10.51	146	11.53
crystal_lk	2077	4.65	11.16	160	12.75
crystal_lk	2078	4.07	10.09	137	12.94
crystal_lk	2079	5.07	12.19	158	12.73
crystal_lk	2080	4.17	10.66	147	12.42
crystal_lk	2081	4.49	11.12	152	13.29
crystal_lk	2082	4.81	11.38	160	13.74
crystal_lk	2083	4.35	10.70	149	12.40
crystal_lk	2084	4.62	11.23	151	14.01
crystal_lk	2085	4.21	10.32	141	13.27
dream_lk	1990	3.90	9.37	130	11.88
dream_lk	1991	3.82	9.52	140	11.56
dream_lk	1992	3.70	8.47	146	11.10
dream_lk	1993	3.16	8.59	109	10.32
dream_lk	1994	4.44	11.52	141	12.77
dream_lk	1995	3.55	9.29	99	13.36
dream_lk	1996	4.03	10.55	131	12.41
dream_lk	1997	3.87	9.72	132	12.35
dream_lk	1998	3.98	9.68	120	13.03
dream_lk	1999	3.74	9.47	120	12.29
dream_lk	2000	4.43	11.68	134	13.94
dream_lk	2001	3.44	8.28	123	10.72
dream_lk	2003	4.23	11.08	143	14.84
dream_lk	2004	3.47	8.40	122	10.85
dream_lk	2005	4.27	9.90	129	13.62
dream_lk	2006	4.63	12.02	139	14.14
dream_lk	2007	5.02	12.15	159	14.09
dream_lk	2008	4.34	11.07	145	14.07
dream_lk	2009	4.20	10.13	135	12.52
dream_lk	2010	4.79	11.51	148	13.16
dream_lk	2011	4.41	11.39	135	13.94
dream_lk	2012	5.34	12.93	158	14.14
dream_lk	2013	4.64	11.89	142	13.16
dream_lk	2035	4.97	12.18	145	13.75
dream_lk	2036	4.85	11.53	146	13.13
dream_lk	2037	4.77	11.38	153	12.71
dream_lk	2038	4.53	10.96	156	13.02
dream_lk	2039	4.85	11.57	157	13.48
dream_lk	2040	4.89	12.07	158	13.63
dream_lk	2041	4.39	10.65	156	12.68
dream_lk	2042	5.00	11.76	155	13.22
dream_lk	2043	5.09	11.99	156	14.05
dream_lk	2044	4.75	11.28	151	13.23
dream_lk	2045	5.16	12.18	148	13.21
dream_lk	2075	6.50	14.12	188	15.87
dream_lk	2076	5.86	13.40	167	14.25
dream_lk	2077	6.14	13.46	186	14.86
dream_lk	2078	5.61	12.83	172	15.68
dream_lk	2079	6.57	14.42	187	15.18
dream_lk	2080	5.70	13.32	163	14.75
dream_lk	2081	6.08	13.75	175	15.81
dream_lk	2082	6.42	13.90	178	16.03
dream_lk	2083	5.86	13.42	166	15.23
dream_lk	2084	6.13	13.90	170	16.41
dream_lk	2085	5.75	12.88	167	15.72
fern_lk	1990	3.85	8.88	132	11.13
fern_lk	1991	3.77	8.99	146	10.77
fern_lk	1992	3.69	8.06	151	10.37
fern_lk	1993	3.17	8.17	111	9.68
fern_lk	1994	4.33	10.76	141	11.87
fern_lk	1995	3.53	8.80	99	12.42
fern_lk	1996	3.95	9.90	133	11.54
fern_lk	1997	3.81	9.18	133	11.50
fern_lk	1998	3.91	9.14	124	12.13
fern_lk	1999	3.72	8.95	130	11.45
fern_lk	2000	4.32	10.93	135	12.97
fern_lk	2001	3.45	7.91	129	10.04
fern_lk	2003	4.16	10.43	146	13.84
fern_lk	2004	3.48	8.01	125	10.17
fern_lk	2005	4.20	9.35	132	12.68
fern_lk	2006	4.54	11.22	142	13.15
fern_lk	2007	4.90	11.36	161	13.10
fern_lk	2008	4.25	10.39	145	13.08
fern_lk	2009	4.15	9.54	138	11.65
fern_lk	2010	4.66	10.76	150	12.24
fern_lk	2011	4.32	10.68	138	12.96
fern_lk	2012	5.20	12.05	160	13.18
fern_lk	2013	4.52	11.10	144	12.23
fern_lk	2035	5.73	13.12	167	14.50
fern_lk	2036	5.57	12.51	157	13.96
fern_lk	2037	5.54	12.46	164	13.72
fern_lk	2038	5.28	11.98	163	13.77
fern_lk	2039	5.58	12.48	168	14.24
fern_lk	2040	5.61	12.97	166	14.44
fern_lk	2041	5.15	11.69	169	13.54
fern_lk	2042	5.70	12.68	167	14.07
fern_lk	2043	5.87	13.00	173	14.90
fern_lk	2044	5.46	12.33	164	14.13
fern_lk	2045	5.88	13.12	169	14.17
fern_lk	2075	7.13	14.60	201	16.31
fern_lk	2076	6.51	13.99	196	14.79
fern_lk	2077	6.77	14.15	195	15.46
fern_lk	2078	6.32	13.55	188	15.99
fern_lk	2079	7.12	14.82	207	15.56
fern_lk	2080	6.33	13.90	175	15.23
fern_lk	2081	6.73	14.23	191	16.05
fern_lk	2082	7.05	14.42	196	16.33
fern_lk	2083	6.52	14.19	174	15.98
fern_lk	2084	6.74	14.46	182	16.55
fern_lk	2085	6.46	13.61	184	16.22
gem_lk	1986	2.23	6.69	85	8.03
gem_lk	1987	2.26	6.66	82	8.69
gem_lk	1988	2.61	8.10	99	9.56
gem_lk	1989	2.42	6.91	80	10.62
gem_lk	1990	2.57	7.26	106	9.83
gem_lk	1991	2.23	6.62	89	8.27
gem_lk	1992	2.10	5.66	73	7.81
gem_lk	1995	2.19	6.31	73	9.67
gem_lk	1996	2.58	7.69	98	9.33
gem_lk	1997	2.33	6.66	99	8.37
gem_lk	1998	2.66	7.28	96	10.58
gem_lk	1999	2.26	6.86	77	9.61
gem_lk	2000	3.01	8.76	112	11.28
gem_lk	2001	2.89	8.46	110	10.40
gem_lk	2003	3.29	9.99	104	13.79
gem_lk	2004	2.34	7.04	90	9.51
gem_lk	2005	3.10	8.28	113	12.00
gem_lk	2006	3.24	9.48	120	11.64
gem_lk	2007	3.76	10.48	115	12.72
gem_lk	2008	3.06	8.92	107	11.69
gem_lk	2009	3.03	7.95	102	10.63
gem_lk	2010	3.55	9.77	132	11.73
gem_lk	2011	3.31	9.32	120	11.89
gem_lk	2012	3.91	10.64	122	12.59
gem_lk	2013	4.64	12.54	131	14.73
gem_lk	2014	3.70	10.17	130	13.27
gem_lk	2035	3.63	10.15	123	12.11
gem_lk	2036	3.70	10.08	139	12.18
gem_lk	2037	3.43	9.27	120	10.61
gem_lk	2038	3.18	8.66	110	10.33
gem_lk	2039	3.62	9.83	127	11.10
gem_lk	2040	3.72	10.50	123	12.45
gem_lk	2041	3.05	8.44	114	10.18
gem_lk	2042	3.69	9.96	138	11.96
gem_lk	2043	3.87	10.41	132	12.01
gem_lk	2044	3.47	9.47	132	11.47
gem_lk	2045	3.82	10.16	139	10.89
gem_lk	2075	5.13	12.80	145	14.33
gem_lk	2076	4.42	11.63	143	12.63
gem_lk	2077	4.90	12.44	162	14.27
gem_lk	2078	4.31	11.11	138	13.46
gem_lk	2079	5.24	13.25	149	13.97
gem_lk	2080	4.44	11.90	147	13.59
gem_lk	2081	4.71	12.26	151	14.09
gem_lk	2082	4.90	12.31	155	14.71
gem_lk	2083	4.52	11.54	144	13.08
gem_lk	2084	4.78	12.20	145	14.92
gem_lk	2085	4.35	11.16	139	13.43
jewel_lk	1986	1.80	5.71	73	7.13
jewel_lk	1987	1.82	5.75	71	7.96
jewel_lk	1988	2.22	7.31	96	8.96
jewel_lk	1989	2.03	6.18	70	10.40
jewel_lk	1990	2.17	6.43	99	9.42
jewel_lk	1991	1.81	5.64	81	7.39
jewel_lk	1992	1.63	4.70	60	6.85
jewel_lk	1995	1.85	5.56	64	9.12
jewel_lk	1996	2.17	6.85	90	8.65
jewel_lk	1997	1.89	5.70	79	7.50
jewel_lk	1998	2.27	6.59	85	10.31
jewel_lk	1999	1.86	6.02	72	9.06
jewel_lk	2000	2.62	8.13	101	11.18
jewel_lk	2001	2.48	7.77	91	10.08
jewel_lk	2002	2.50	9.01	76	12.48
jewel_lk	2003	3.02	9.88	90	14.66
jewel_lk	2004	1.94	6.21	60	8.95
jewel_lk	2005	2.71	7.77	101	12.20
jewel_lk	2006	2.86	8.97	106	11.72
jewel_lk	2007	3.45	10.39	103	13.15
jewel_lk	2008	2.71	8.46	88	11.73
jewel_lk	2009	2.61	7.26	92	10.33
jewel_lk	2010	3.19	9.33	124	11.83
jewel_lk	2011	2.98	8.90	107	12.00
jewel_lk	2012	3.55	10.45	116	12.99
jewel_lk	2013	4.65	13.15	123	16.05
jewel_lk	2014	3.35	9.92	118	13.93
jewel_lk	2035	3.29	9.85	120	12.30
jewel_lk	2036	3.36	9.74	124	12.48
jewel_lk	2037	3.04	8.71	111	10.39
jewel_lk	2038	2.77	8.06	95	10.09
jewel_lk	2039	3.24	9.39	114	11.03
jewel_lk	2040	3.42	10.28	114	12.78
jewel_lk	2041	2.63	7.77	98	9.88
jewel_lk	2042	3.32	9.59	129	12.14
jewel_lk	2043	3.53	10.16	126	12.21
jewel_lk	2044	3.08	8.96	123	11.42
jewel_lk	2045	3.50	9.87	132	10.72
jewel_lk	2075	5.01	13.35	142	15.47
jewel_lk	2076	4.13	11.76	133	13.05
jewel_lk	2077	4.68	12.88	134	15.38
jewel_lk	2078	4.02	11.11	129	14.20
jewel_lk	2079	5.13	13.94	139	14.95
jewel_lk	2080	4.21	12.11	134	14.42
jewel_lk	2081	4.51	12.64	138	15.12
jewel_lk	2082	4.71	12.76	131	16.01
jewel_lk	2083	4.29	11.65	132	13.69
jewel_lk	2084	4.61	12.58	142	16.32
jewel_lk	2085	4.07	11.17	128	14.17
lk_husted	1990	3.33	8.33	114	10.97
lk_husted	1991	3.18	8.27	115	10.29
lk_husted	1992	3.05	7.13	120	8.97
lk_husted	1993	2.97	8.02	104	9.73
lk_husted	1995	3.26	8.57	91	12.60
lk_husted	1996	3.57	9.47	131	11.85
lk_husted	1997	3.65	8.91	124	11.06
lk_husted	1998	3.56	9.11	117	12.69
lk_husted	1999	3.32	8.84	100	12.07
lk_husted	2000	4.11	11.02	134	12.99
lk_husted	2001	3.81	10.34	130	12.81
lk_husted	2002	3.97	11.36	113	13.35
lk_husted	2003	3.79	10.36	118	14.29
lk_husted	2004	3.18	7.56	116	10.40
lk_husted	2005	3.49	8.56	107	11.06
lk_husted	2006	4.02	10.86	134	13.39
lk_husted	2007	4.46	11.17	140	13.09
lk_husted	2008	3.77	10.06	133	13.38
lk_husted	2009	3.79	9.09	121	11.72
lk_husted	2010	4.57	10.97	136	12.96
lk_husted	2011	4.02	10.92	128	13.35
lk_husted	2012	4.65	11.85	134	13.65
lk_husted	2013	4.05	10.57	131	12.08
lk_husted	2035	4.54	11.82	137	13.49
lk_husted	2036	4.50	11.23	144	12.86
lk_husted	2037	4.34	10.94	134	12.00
lk_husted	2038	4.11	10.58	132	12.94
lk_husted	2039	4.41	11.02	140	12.82
lk_husted	2040	4.56	11.87	137	13.42
lk_husted	2041	3.95	10.17	133	12.19
lk_husted	2042	4.55	11.37	144	13.43
lk_husted	2043	4.67	11.68	146	13.88
lk_husted	2044	4.34	10.85	139	12.82
lk_husted	2045	4.76	11.73	142	12.34
lk_husted	2075	6.42	14.67	175	16.61
lk_husted	2076	5.66	13.68	167	14.89
lk_husted	2077	5.89	13.80	182	15.61
lk_husted	2078	5.33	13.05	160	16.32
lk_husted	2079	6.33	14.68	178	15.45
lk_husted	2080	5.39	13.47	158	14.90
lk_husted	2081	5.85	14.27	173	16.47
lk_husted	2082	6.25	14.37	171	17.05
lk_husted	2083	5.64	13.75	160	15.72
lk_husted	2084	5.94	14.29	170	17.49
lk_husted	2085	5.36	12.71	157	15.96
lk_louise	1990	2.67	6.80	106	9.05
lk_louise	1991	2.55	6.75	96	8.48
lk_louise	1992	2.42	5.78	90	7.34
lk_louise	1993	2.38	6.54	85	7.99
lk_louise	1994	3.38	8.76	116	10.00
lk_louise	1995	2.63	7.02	85	10.46
lk_louise	1996	2.88	7.78	115	9.81
lk_louise	1997	2.94	7.30	107	9.13
lk_louise	1998	2.87	7.47	107	10.53
lk_louise	1999	2.66	7.25	85	10.00
lk_louise	2000	3.34	9.10	123	10.79
lk_louise	2001	3.07	8.52	118	10.63
lk_louise	2002	3.22	9.39	106	11.10
lk_louise	2003	3.06	8.54	107	11.91
lk_louise	2004	2.53	6.15	104	8.57
lk_louise	2005	2.79	7.00	98	9.13
lk_louise	2006	3.25	8.96	120	11.14
lk_louise	2007	3.62	9.24	110	10.88
lk_louise	2008	3.04	8.28	109	11.13
lk_louise	2009	3.04	7.45	103	9.71
lk_louise	2010	3.71	9.06	130	10.76
lk_louise	2011	3.25	9.02	113	11.10
lk_louise	2012	3.77	9.82	119	11.35
lk_louise	2013	3.28	8.72	120	10.01
lk_louise	2014	3.43	7.77	121	9.97
lk_louise	2035	3.69	9.78	124	11.22
lk_louise	2036	3.66	9.28	138	10.67
lk_louise	2037	3.52	9.03	115	9.94
lk_louise	2038	3.32	8.73	105	10.75
lk_louise	2039	3.58	9.10	136	10.64
lk_louise	2040	3.70	9.83	125	11.16
lk_louise	2041	3.19	8.37	115	10.10
lk_louise	2042	3.70	9.40	142	11.16
lk_louise	2043	3.79	9.66	132	11.54
lk_louise	2044	3.52	8.96	133	10.65
lk_louise	2045	3.87	9.71	140	10.23
lk_louise	2075	5.27	12.21	156	13.86
lk_louise	2076	4.62	11.37	145	12.40
lk_louise	2077	4.82	11.47	164	13.01
lk_louise	2078	4.35	10.83	139	13.61
lk_louise	2079	5.19	12.22	160	12.88
lk_louise	2080	4.40	11.20	150	12.41
lk_louise	2081	4.79	11.87	159	13.74
lk_louise	2082	5.11	11.95	163	14.22
lk_louise	2083	4.61	11.42	154	13.10
lk_louise	2084	4.87	11.88	156	14.59
lk_louise	2085	4.37	10.54	137	13.31
lk_nanita	2001	3.61	8.19	129	10.49
lk_nanita	2003	4.37	11.11	147	15.19
lk_nanita	2004	3.59	8.31	126	10.68
lk_nanita	2005	4.38	9.87	133	13.73
lk_nanita	2006	4.75	11.91	142	14.23
lk_nanita	2007	5.14	12.13	161	14.16
lk_nanita	2008	4.45	11.01	146	14.16
lk_nanita	2009	4.31	10.02	140	12.43
lk_nanita	2010	4.88	11.39	151	13.14
lk_nanita	2011	4.53	11.35	138	13.95
lk_nanita	2012	5.47	12.90	160	14.26
lk_nanita	2013	4.75	11.79	144	13.05
lk_nanita	2035	5.09	12.14	146	13.78
lk_nanita	2036	4.94	11.41	148	13.11
lk_nanita	2037	4.88	11.25	156	12.58
lk_nanita	2038	4.66	10.91	158	13.03
lk_nanita	2039	4.96	11.48	158	13.46
lk_nanita	2040	5.00	11.98	160	13.64
lk_nanita	2041	4.51	10.57	156	12.65
lk_nanita	2042	5.09	11.67	159	13.19
lk_nanita	2043	5.20	11.93	158	14.18
lk_nanita	2044	4.84	11.16	153	13.16
lk_nanita	2045	5.27	12.09	152	13.15
lk_nanita	2075	6.69	14.32	191	16.45
lk_nanita	2076	6.02	13.50	171	14.36
lk_nanita	2077	6.26	13.51	187	15.14
lk_nanita	2078	5.76	12.91	176	16.14
lk_nanita	2079	6.75	14.62	191	15.58
lk_nanita	2080	5.83	13.36	169	15.04
lk_nanita	2081	6.25	13.93	177	16.36
lk_nanita	2082	6.63	14.14	185	16.67
lk_nanita	2083	6.02	13.54	169	15.62
lk_nanita	2084	6.32	14.12	171	17.16
lk_nanita	2085	5.92	12.96	170	16.24
little_cow_lk	1986	1.80	5.65	75	6.98
little_cow_lk	1987	1.83	5.67	71	7.72
little_cow_lk	1988	2.19	7.12	96	8.64
little_cow_lk	1989	2.01	6.03	70	9.90
little_cow_lk	1990	2.15	6.30	100	9.02
little_cow_lk	1991	1.81	5.58	82	7.22
little_cow_lk	1992	1.66	4.69	61	6.73
little_cow_lk	1995	1.83	5.44	64	8.78
little_cow_lk	1996	2.15	6.70	91	8.37
little_cow_lk	1997	1.90	5.64	79	7.32
little_cow_lk	1998	2.24	6.41	85	9.83
little_cow_lk	1999	1.85	5.91	73	8.72
little_cow_lk	2000	2.57	7.86	102	10.61
little_cow_lk	2001	2.44	7.53	91	9.63
little_cow_lk	2003	2.92	9.37	90	13.64
little_cow_lk	2004	1.93	6.09	61	8.62
little_cow_lk	2005	2.65	7.48	101	11.49
little_cow_lk	2006	2.80	8.62	106	11.07
little_cow_lk	2007	3.34	9.85	105	12.33
little_cow_lk	2008	2.65	8.12	88	11.09
little_cow_lk	2009	2.57	7.04	92	9.86
little_cow_lk	2010	3.10	8.94	124	11.17
little_cow_lk	2011	2.90	8.53	108	11.33
little_cow_lk	2012	3.44	9.94	116	12.19
little_cow_lk	2013	4.39	12.28	123	14.83
little_cow_lk	2014	3.25	9.45	121	13.01
little_cow_lk	2035	3.19	9.40	120	11.59
little_cow_lk	2036	3.26	9.31	125	11.73
little_cow_lk	2037	2.97	8.39	111	9.88
little_cow_lk	2038	2.72	7.78	95	9.61
little_cow_lk	2039	3.15	9.00	115	10.46
little_cow_lk	2040	3.30	9.78	114	12.01
little_cow_lk	2041	2.59	7.52	99	9.43
little_cow_lk	2042	3.23	9.18	131	11.44
little_cow_lk	2043	3.42	9.68	126	11.50
little_cow_lk	2044	3.01	8.61	124	10.83
little_cow_lk	2045	3.39	9.41	132	10.19
little_cow_lk	2075	4.77	12.49	142	14.33
little_cow_lk	2076	3.97	11.09	133	12.24
little_cow_lk	2077	4.48	12.07	136	14.25
little_cow_lk	2078	3.87	10.51	129	13.24
little_cow_lk	2079	4.87	13.00	139	13.88
little_cow_lk	2080	4.03	11.40	135	13.42
little_cow_lk	2081	4.31	11.86	138	14.03
little_cow_lk	2082	4.50	11.95	132	14.80
little_cow_lk	2083	4.11	11.00	132	12.79
little_cow_lk	2084	4.40	11.80	142	15.06
little_cow_lk	2085	3.92	10.57	128	13.21
lost_lk	1990	3.91	9.48	129	11.97
lost_lk	1991	3.76	9.45	141	11.47
lost_lk	1992	3.66	8.31	142	10.22
lost_lk	1993	3.53	9.20	119	10.93
lost_lk	1994	4.79	11.72	140	13.04
lost_lk	1995	3.77	9.57	103	13.51
lost_lk	1996	4.14	10.60	138	12.86
lost_lk	1997	4.26	10.06	137	12.16
lost_lk	1998	4.12	10.17	136	13.57
lost_lk	1999	3.89	9.94	124	13.04
lost_lk	2000	4.67	12.04	138	13.85
lost_lk	2001	4.39	11.41	141	13.68
lost_lk	2002	4.50	12.38	125	14.16
lost_lk	2003	4.34	11.31	143	14.93
lost_lk	2004	3.80	8.71	134	11.51
lost_lk	2005	4.10	9.68	124	12.16
lost_lk	2006	4.63	11.91	143	14.17
lost_lk	2007	5.09	12.12	158	13.95
lost_lk	2008	4.35	11.10	147	14.18
lost_lk	2009	4.43	10.21	141	12.75
lost_lk	2010	5.18	12.01	148	13.81
lost_lk	2011	4.57	11.93	142	14.17
lost_lk	2012	5.29	12.80	161	14.35
lost_lk	2013	4.62	11.63	144	13.07
lost_lk	2014	4.97	10.63	156	13.00
lost_lk	2035	5.13	12.72	145	14.25
lost_lk	2036	5.08	12.23	149	13.67
lost_lk	2037	4.94	11.99	156	12.99
lost_lk	2038	4.70	11.57	161	13.73
lost_lk	2039	5.02	12.03	153	13.69
lost_lk	2040	5.14	12.82	159	14.20
lost_lk	2041	4.54	11.22	154	13.08
lost_lk	2042	5.17	12.35	153	14.18
lost_lk	2043	5.27	12.62	160	14.54
lost_lk	2044	4.95	11.89	158	13.70
lost_lk	2045	5.34	12.67	146	13.28
lost_lk	2075	6.96	15.17	192	16.76
lost_lk	2076	6.24	14.32	183	15.37
lost_lk	2077	6.50	14.45	191	15.97
lost_lk	2078	5.90	13.76	174	16.54
lost_lk	2079	6.90	15.21	191	15.85
lost_lk	2080	5.97	14.19	168	15.37
lost_lk	2081	6.41	14.81	181	16.64
lost_lk	2082	6.82	14.87	188	17.10
lost_lk	2083	6.19	14.38	168	16.03
lost_lk	2084	6.46	14.83	175	17.43
lost_lk	2085	5.96	13.48	174	16.24
lower_hutcheson_lk	1990	2.65	6.71	106	8.86
lower_hutcheson_lk	1991	2.51	6.56	96	8.14
lower_hutcheson_lk	1992	2.36	5.52	88	7.14
lower_hutcheson_lk	1993	2.30	6.28	84	7.66
lower_hutcheson_lk	1994	3.12	8.42	116	9.62
lower_hutcheson_lk	1995	2.48	6.62	81	10.13
lower_hutcheson_lk	1996	2.93	7.76	114	9.54
lower_hutcheson_lk	1997	2.74	7.12	106	8.97
lower_hutcheson_lk	1998	2.78	7.11	102	10.35
lower_hutcheson_lk	1999	2.62	7.23	86	10.01
lower_hutcheson_lk	2000	3.31	9.09	119	11.08
lower_hutcheson_lk	2001	3.01	8.19	115	10.43
lower_hutcheson_lk	2002	3.15	9.14	106	11.26
lower_hutcheson_lk	2003	3.06	8.50	103	11.79
lower_hutcheson_lk	2004	2.37	5.88	98	8.15
lower_hutcheson_lk	2005	3.16	7.81	115	10.88
lower_hutcheson_lk	2006	3.37	9.31	122	11.58
lower_hutcheson_lk	2007	3.60	9.31	107	10.96
lower_hutcheson_lk	2008	3.04	8.25	104	11.13
lower_hutcheson_lk	2009	2.96	7.43	105	9.63
lower_hutcheson_lk	2010	3.52	8.84	130	10.70
lower_hutcheson_lk	2011	3.32	8.99	115	11.04
lower_hutcheson_lk	2012	3.78	9.80	119	11.33
lower_hutcheson_lk	2013	3.27	8.59	119	9.84
lower_hutcheson_lk	2014	3.25	7.85	118	9.97
lower_hutcheson_lk	2035	3.73	9.64	128	11.18
lower_hutcheson_lk	2036	3.70	9.15	139	10.65
lower_hutcheson_lk	2037	3.56	8.91	117	9.95
lower_hutcheson_lk	2038	3.37	8.62	105	10.71
lower_hutcheson_lk	2039	3.62	8.97	137	10.64
lower_hutcheson_lk	2040	3.74	9.69	125	11.12
lower_hutcheson_lk	2041	3.23	8.26	117	10.09
lower_hutcheson_lk	2042	3.74	9.26	142	11.02
lower_hutcheson_lk	2043	3.84	9.52	136	11.49
lower_hutcheson_lk	2044	3.57	8.84	133	10.63
lower_hutcheson_lk	2045	3.92	9.58	141	10.22
lower_hutcheson_lk	2075	5.30	11.98	163	13.72
lower_hutcheson_lk	2076	4.67	11.19	151	12.10
lower_hutcheson_lk	2077	4.87	11.28	172	12.90
lower_hutcheson_lk	2078	4.40	10.64	145	13.48
lower_hutcheson_lk	2079	5.23	12.01	163	12.68
lower_hutcheson_lk	2080	4.45	11.00	152	12.32
lower_hutcheson_lk	2081	4.83	11.65	159	13.60
lower_hutcheson_lk	2082	5.16	11.74	165	14.06
lower_hutcheson_lk	2083	4.65	11.22	157	12.99
lower_hutcheson_lk	2084	4.90	11.66	159	14.41
lower_hutcheson_lk	2085	4.42	10.36	143	13.20
odessa_lk	1990	3.05	7.14	112	9.10
odessa_lk	1991	2.97	7.23	118	8.77
odessa_lk	1992	2.89	6.44	120	8.41
odessa_lk	1994	3.45	8.76	122	9.74
odessa_lk	1995	2.79	7.12	91	10.23
odessa_lk	1996	3.14	8.02	124	9.45
odessa_lk	1997	3.01	7.40	115	9.41
odessa_lk	1998	3.10	7.39	108	9.97
odessa_lk	1999	2.93	7.22	89	9.37
odessa_lk	2000	3.45	8.92	121	10.73
odessa_lk	2001	2.70	6.30	111	8.12
odessa_lk	2003	3.31	8.52	118	11.51
odessa_lk	2004	2.72	6.40	109	8.25
odessa_lk	2005	3.33	7.58	120	10.46
odessa_lk	2006	3.61	9.17	132	10.89
odessa_lk	2007	3.91	9.32	131	10.84
odessa_lk	2008	3.38	8.47	128	10.82
odessa_lk	2009	3.28	7.72	114	9.54
odessa_lk	2010	3.72	8.77	135	10.07
odessa_lk	2011	3.44	8.72	125	10.71
odessa_lk	2012	4.16	9.91	135	10.92
odessa_lk	2013	3.61	9.08	122	10.06
odessa_lk	2035	3.87	9.33	138	10.57
odessa_lk	2036	3.77	8.79	142	10.07
odessa_lk	2037	3.71	8.67	135	9.69
odessa_lk	2038	3.54	8.39	133	10.00
odessa_lk	2039	3.78	8.83	139	10.34
odessa_lk	2040	3.81	9.22	133	10.47
odessa_lk	2041	3.42	8.13	137	9.72
odessa_lk	2042	3.88	8.98	142	10.13
odessa_lk	2043	3.96	9.17	142	10.85
odessa_lk	2044	3.69	8.59	144	10.12
odessa_lk	2045	4.02	9.30	141	10.11
odessa_lk	2075	5.08	10.94	165	12.45
odessa_lk	2076	4.58	10.34	157	10.99
odessa_lk	2077	4.77	10.36	167	11.53
odessa_lk	2078	4.38	9.89	160	12.26
odessa_lk	2079	5.13	11.17	170	11.83
odessa_lk	2080	4.43	10.24	151	11.45
odessa_lk	2081	4.75	10.64	159	12.39
odessa_lk	2082	5.03	10.79	167	12.60
odessa_lk	2083	4.58	10.36	156	11.88
odessa_lk	2084	4.80	10.78	164	12.96
odessa_lk	2085	4.49	9.93	154	12.32
pear_lk	1990	3.95	9.88	130	12.08
pear_lk	1991	3.76	8.99	131	11.38
pear_lk	1992	3.62	7.67	143	10.20
pear_lk	1993	3.48	8.36	121	10.78
pear_lk	1994	4.54	11.58	139	13.03
pear_lk	1995	3.65	7.37	102	13.60
pear_lk	1996	4.28	10.61	137	12.94
pear_lk	1997	4.03	9.83	132	12.32
pear_lk	1998	4.07	9.81	132	13.82
pear_lk	1999	3.88	10.04	115	13.45
pear_lk	2000	4.71	11.60	135	14.62
pear_lk	2001	4.39	11.52	142	13.91
pear_lk	2002	4.50	12.77	123	14.81
pear_lk	2003	4.42	10.81	145	15.36
pear_lk	2004	3.60	8.30	130	11.32
pear_lk	2005	4.57	10.53	136	14.37
pear_lk	2006	4.86	12.54	144	15.14
pear_lk	2007	5.16	11.88	155	14.50
pear_lk	2008	4.43	11.01	147	14.67
pear_lk	2009	4.37	10.03	142	13.05
pear_lk	2010	5.03	11.60	146	14.21
pear_lk	2011	4.75	11.17	144	14.59
pear_lk	2012	5.41	13.39	160	14.85
pear_lk	2013	4.71	11.69	146	13.28
pear_lk	2014	4.79	11.20	158	13.40
pear_lk	2035	5.31	12.97	148	14.71
pear_lk	2036	5.26	12.44	151	14.11
pear_lk	2037	5.11	12.19	159	13.39
pear_lk	2038	4.86	11.77	162	14.17
pear_lk	2039	5.19	12.24	156	14.14
pear_lk	2040	5.32	13.06	164	14.65
pear_lk	2041	4.69	11.39	159	13.50
pear_lk	2042	5.34	12.57	158	14.53
pear_lk	2043	5.46	12.84	166	15.02
pear_lk	2044	5.11	12.09	160	14.14
pear_lk	2045	5.53	12.92	147	13.69
pear_lk	2075	7.24	15.52	196	17.35
pear_lk	2076	6.50	14.65	187	15.67
pear_lk	2077	6.76	14.77	193	16.50
pear_lk	2078	6.13	14.04	178	17.10
pear_lk	2079	7.17	15.56	194	16.28
pear_lk	2080	6.21	14.49	172	15.89
pear_lk	2081	6.66	15.14	181	17.22
pear_lk	2082	7.09	15.21	194	17.69
pear_lk	2083	6.43	14.69	172	16.58
pear_lk	2084	6.71	15.16	175	18.04
pear_lk	2085	6.20	13.74	177	16.81
pettingell_lk	2001	4.80	11.11	149	13.69
pettingell_lk	2003	5.45	13.51	168	16.74
pettingell_lk	2004	4.75	11.21	150	13.71
pettingell_lk	2005	5.57	12.42	160	15.95
pettingell_lk	2006	5.99	14.68	155	16.31
pettingell_lk	2007	6.44	14.60	191	16.29
pettingell_lk	2008	5.63	13.65	160	16.27
pettingell_lk	2009	5.55	12.87	168	15.17
pettingell_lk	2010	6.14	14.22	163	15.63
pettingell_lk	2011	5.64	13.92	153	16.21
pettingell_lk	2012	6.79	15.36	202	16.25
pettingell_lk	2013	5.89	14.48	156	15.65
pettingell_lk	2035	6.34	14.74	166	16.04
pettingell_lk	2036	6.24	14.28	158	15.56
pettingell_lk	2037	6.16	14.14	170	15.34
pettingell_lk	2038	5.89	13.57	168	15.39
pettingell_lk	2039	6.26	14.24	167	15.86
pettingell_lk	2040	6.26	14.70	177	15.96
pettingell_lk	2041	5.74	13.37	167	15.18
pettingell_lk	2042	6.44	14.44	173	15.64
pettingell_lk	2043	6.50	14.59	173	16.20
pettingell_lk	2044	6.15	14.01	165	15.70
pettingell_lk	2045	6.53	14.75	169	15.67
pettingell_lk	2075	7.95	16.18	204	17.34
pettingell_lk	2076	7.34	15.62	195	16.38
pettingell_lk	2077	7.70	15.76	222	16.75
pettingell_lk	2078	7.05	15.15	190	17.24
pettingell_lk	2079	8.05	16.43	205	16.93
pettingell_lk	2080	7.14	15.66	187	16.65
pettingell_lk	2081	7.51	15.87	192	17.31
pettingell_lk	2082	7.90	15.91	206	17.42
pettingell_lk	2083	7.25	15.65	180	16.94
pettingell_lk	2084	7.49	15.98	186	17.63
pettingell_lk	2085	7.22	15.22	194	17.24
sandbeach_lk	1990	4.45	10.87	135	13.72
sandbeach_lk	1991	4.24	10.70	144	12.97
sandbeach_lk	1992	4.07	9.22	154	11.63
sandbeach_lk	1993	3.92	10.31	126	12.29
sandbeach_lk	1994	5.13	13.28	144	14.84
sandbeach_lk	1995	4.10	10.57	108	15.47
sandbeach_lk	1996	4.84	12.35	139	14.74
sandbeach_lk	1997	4.55	11.45	139	14.03
sandbeach_lk	1998	4.59	11.33	138	15.70
sandbeach_lk	1999	4.37	11.52	140	15.29
sandbeach_lk	2000	5.32	14.05	137	16.61
sandbeach_lk	2001	4.96	12.91	146	15.80
sandbeach_lk	2002	5.08	14.15	127	16.81
sandbeach_lk	2003	4.98	13.13	151	17.42
sandbeach_lk	2004	4.05	9.69	136	12.89
sandbeach_lk	2005	5.16	12.23	141	16.31
sandbeach_lk	2006	5.49	14.37	145	17.17
sandbeach_lk	2007	5.82	14.26	167	16.48
sandbeach_lk	2008	5.00	12.90	153	16.66
sandbeach_lk	2009	4.93	11.86	151	14.85
sandbeach_lk	2010	5.68	13.76	153	16.14
sandbeach_lk	2011	5.36	13.90	148	16.57
sandbeach_lk	2012	6.10	14.98	174	16.84
sandbeach_lk	2013	5.32	13.44	152	15.11
sandbeach_lk	2014	5.40	12.48	166	15.24
sandbeach_lk	2035	5.99	14.73	154	16.70
sandbeach_lk	2036	5.94	14.14	156	16.02
sandbeach_lk	2037	5.77	13.87	164	15.24
sandbeach_lk	2038	5.48	13.37	164	16.08
sandbeach_lk	2039	5.87	13.92	164	16.07
sandbeach_lk	2040	6.00	14.84	169	16.64
sandbeach_lk	2041	5.29	12.95	162	15.33
sandbeach_lk	2042	6.04	14.29	166	16.49
sandbeach_lk	2043	6.16	14.59	170	17.02
sandbeach_lk	2044	5.78	13.76	162	16.08
sandbeach_lk	2045	6.25	14.69	158	15.57
sandbeach_lk	2075	8.16	17.56	200	19.56
sandbeach_lk	2076	7.33	16.59	194	17.74
sandbeach_lk	2077	7.63	16.75	201	18.65
sandbeach_lk	2078	6.92	15.91	185	19.30
sandbeach_lk	2079	8.09	17.63	199	18.41
sandbeach_lk	2080	7.01	16.43	178	17.97
sandbeach_lk	2081	7.52	17.13	186	19.43
sandbeach_lk	2082	8.00	17.20	198	19.93
sandbeach_lk	2083	7.26	16.64	178	18.71
sandbeach_lk	2084	7.57	17.15	178	20.29
sandbeach_lk	2085	6.99	15.59	184	18.98
spruce_lk	2001	4.27	9.59	139	12.31
spruce_lk	2003	5.17	13.10	165	17.85
spruce_lk	2004	4.24	9.74	139	12.54
spruce_lk	2005	5.18	11.61	146	16.07
spruce_lk	2006	5.62	14.00	150	16.76
spruce_lk	2007	6.08	14.27	180	16.67
spruce_lk	2008	5.26	12.95	156	16.65
spruce_lk	2009	5.10	11.75	158	14.55
spruce_lk	2010	5.77	13.37	159	15.42
spruce_lk	2011	5.37	13.34	147	16.45
spruce_lk	2012	6.47	15.20	187	16.87
spruce_lk	2013	5.61	13.86	153	15.38
spruce_lk	2035	6.02	14.28	153	16.25
spruce_lk	2036	5.83	13.39	154	15.44
spruce_lk	2037	5.76	13.20	165	14.77
spruce_lk	2038	5.51	12.83	164	15.36
spruce_lk	2039	5.86	13.49	164	15.86
spruce_lk	2040	5.91	14.09	171	16.08
spruce_lk	2041	5.33	12.42	161	14.89
spruce_lk	2042	6.01	13.71	168	15.54
spruce_lk	2043	6.14	14.03	169	16.76
spruce_lk	2044	5.71	13.09	163	15.48
spruce_lk	2045	6.23	14.22	156	15.47
spruce_lk	2075	7.93	16.95	203	19.53
spruce_lk	2076	7.12	15.95	189	16.96
spruce_lk	2077	7.40	15.94	201	17.89
spruce_lk	2078	6.82	15.24	183	19.18
spruce_lk	2079	7.99	17.30	199	18.44
spruce_lk	2080	6.89	15.76	179	17.79
spruce_lk	2081	7.40	16.49	183	19.42
spruce_lk	2082	7.86	16.76	200	19.81
spruce_lk	2083	7.13	16.00	173	18.55
spruce_lk	2084	7.50	16.72	177	20.47
spruce_lk	2085	7.01	15.30	187	19.32
timber_lk	1986	3.18	9.35	102	12.30
timber_lk	1987	3.38	9.75	112	12.90
timber_lk	1988	3.64	10.72	105	12.04
timber_lk	1989	3.38	9.40	120	13.94
timber_lk	1990	3.61	9.91	121	12.96
timber_lk	1991	2.65	7.21	99	9.16
timber_lk	1992	2.31	6.10	83	7.76
timber_lk	1993	2.40	7.15	82	9.82
timber_lk	1994	3.59	10.40	116	11.62
timber_lk	1995	2.90	8.40	93	12.24
timber_lk	1996	3.23	9.58	111	11.85
timber_lk	1997	3.10	8.66	112	11.20
timber_lk	1998	3.51	9.27	108	13.41
timber_lk	1999	2.98	8.96	91	12.19
timber_lk	2000	3.67	10.61	121	13.35
timber_lk	2001	3.61	10.43	122	13.48
timber_lk	2002	3.67	11.67	104	14.55
timber_lk	2003	3.52	10.64	103	14.51
timber_lk	2004	2.67	7.26	111	9.72
timber_lk	2005	3.48	9.33	114	13.86
timber_lk	2006	3.95	11.62	123	14.13
timber_lk	2007	4.21	11.76	121	14.30
timber_lk	2008	3.47	10.17	109	13.46
timber_lk	2009	3.46	9.26	120	11.91
timber_lk	2010	4.02	11.19	135	12.91
timber_lk	2011	3.73	10.85	119	13.55
timber_lk	2012	4.64	12.73	132	14.60
timber_lk	2013	4.05	11.49	119	13.92
timber_lk	2035	4.25	11.92	132	13.82
timber_lk	2036	4.24	11.39	139	13.48
timber_lk	2037	4.05	10.93	121	12.33
timber_lk	2038	3.68	10.07	114	12.19
timber_lk	2039	4.17	11.29	144	12.82
timber_lk	2040	4.24	11.86	127	13.93
timber_lk	2041	3.54	9.72	122	11.96
timber_lk	2042	4.33	11.66	143	13.78
timber_lk	2043	4.54	12.06	147	13.89
timber_lk	2044	3.93	10.72	134	12.78
timber_lk	2045	4.44	11.71	140	12.48
timber_lk	2075	6.13	15.15	158	16.82
timber_lk	2076	5.20	13.62	157	15.26
timber_lk	2077	5.78	14.44	177	16.63
timber_lk	2078	5.07	13.13	148	16.54
timber_lk	2079	6.25	15.78	157	16.62
timber_lk	2080	5.16	13.84	154	15.88
timber_lk	2081	5.55	14.45	163	16.86
timber_lk	2082	5.95	14.76	166	17.72
timber_lk	2083	5.39	13.90	156	15.69
timber_lk	2084	5.74	14.61	158	17.82
timber_lk	2085	5.21	13.45	150	16.47
trappers_lk	1986	5.10	11.39	141	12.63
trappers_lk	1987	5.12	11.29	176	13.15
trappers_lk	1988	5.33	12.57	171	13.85
trappers_lk	1989	5.24	11.41	172	14.67
trappers_lk	1990	5.40	11.85	163	14.05
trappers_lk	1991	4.99	11.31	169	12.84
trappers_lk	1992	5.02	10.31	185	12.45
trappers_lk	1993	4.76	10.75	138	12.64
trappers_lk	1995	4.86	10.73	137	13.93
trappers_lk	1996	5.35	12.22	159	13.68
trappers_lk	1997	5.13	11.34	159	12.91
trappers_lk	1998	5.46	11.65	166	14.64
trappers_lk	1999	5.09	11.42	149	13.88
trappers_lk	2000	5.88	13.13	180	15.18
trappers_lk	2001	5.80	12.90	172	14.50
trappers_lk	2002	5.21	13.75	128	15.92
trappers_lk	2003	6.13	14.05	175	17.15
trappers_lk	2004	5.18	11.61	149	13.80
trappers_lk	2005	6.14	12.54	189	15.75
trappers_lk	2006	6.24	13.75	183	15.46
trappers_lk	2007	6.81	14.44	205	16.30
trappers_lk	2008	5.95	13.15	171	15.50
trappers_lk	2009	6.08	12.37	190	14.68
trappers_lk	2010	6.51	13.98	185	15.53
trappers_lk	2011	6.18	13.54	167	15.65
trappers_lk	2012	7.10	14.67	218	16.21
trappers_lk	2013	7.33	16.14	173	18.01
trappers_lk	2014	6.77	14.29	188	16.73
trappers_lk	2035	6.66	14.27	190	15.82
trappers_lk	2036	6.68	14.24	171	15.89
trappers_lk	2037	6.50	13.59	185	14.66
trappers_lk	2038	6.24	13.04	183	14.40
trappers_lk	2039	6.69	14.03	194	15.03
trappers_lk	2040	6.68	14.56	196	16.09
trappers_lk	2041	6.09	12.88	175	14.32
trappers_lk	2042	6.73	14.13	200	15.71
trappers_lk	2043	6.91	14.50	187	15.77
trappers_lk	2044	6.47	13.73	173	15.32
trappers_lk	2045	6.84	14.26	177	14.88
trappers_lk	2075	8.28	16.40	224	17.63
trappers_lk	2076	7.63	15.47	214	16.25
trappers_lk	2077	8.08	16.11	245	17.58
trappers_lk	2078	7.44	15.04	213	16.89
trappers_lk	2079	8.40	16.73	230	17.32
trappers_lk	2080	7.50	15.68	208	17.04
trappers_lk	2081	7.85	15.96	215	17.41
trappers_lk	2082	8.16	16.00	228	17.95
trappers_lk	2083	7.59	15.40	198	16.61
trappers_lk	2084	7.86	15.94	206	18.12
trappers_lk	2085	7.57	15.08	208	16.89
upper_hutcheson_lk	1990	2.54	6.24	105	8.16
upper_hutcheson_lk	1991	2.41	6.08	95	7.47
upper_hutcheson_lk	1992	2.29	5.18	85	6.60
upper_hutcheson_lk	1993	2.22	5.84	79	7.05
upper_hutcheson_lk	1994	2.96	7.73	113	8.79
upper_hutcheson_lk	1995	2.38	6.15	79	9.25
upper_hutcheson_lk	1996	2.78	7.15	113	8.71
upper_hutcheson_lk	1997	2.60	6.58	104	8.20
upper_hutcheson_lk	1998	2.65	6.58	100	9.47
upper_hutcheson_lk	1999	2.51	6.69	84	9.16
upper_hutcheson_lk	2000	3.12	8.34	118	10.12
upper_hutcheson_lk	2001	2.86	7.53	113	9.53
upper_hutcheson_lk	2002	2.98	8.38	106	10.28
upper_hutcheson_lk	2003	2.91	7.83	98	10.78
upper_hutcheson_lk	2004	2.29	5.49	93	7.49
upper_hutcheson_lk	2005	2.99	7.21	114	9.97
upper_hutcheson_lk	2006	3.20	8.54	121	10.58
upper_hutcheson_lk	2007	3.40	8.53	106	10.00
upper_hutcheson_lk	2008	2.89	7.59	101	10.17
upper_hutcheson_lk	2009	2.82	6.86	102	8.80
upper_hutcheson_lk	2010	3.31	8.11	128	9.77
upper_hutcheson_lk	2011	3.14	8.25	113	10.08
upper_hutcheson_lk	2012	3.57	8.98	116	10.39
upper_hutcheson_lk	2013	3.09	7.88	116	8.98
upper_hutcheson_lk	2014	3.09	7.23	117	9.11
upper_hutcheson_lk	2035	3.52	8.86	124	10.22
upper_hutcheson_lk	2036	3.48	8.39	138	9.75
upper_hutcheson_lk	2037	3.36	8.17	115	9.08
upper_hutcheson_lk	2038	3.20	7.93	102	9.81
upper_hutcheson_lk	2039	3.42	8.23	136	9.72
upper_hutcheson_lk	2040	3.53	8.87	124	10.16
upper_hutcheson_lk	2041	3.07	7.61	113	9.24
upper_hutcheson_lk	2042	3.52	8.50	142	10.09
upper_hutcheson_lk	2043	3.62	8.74	133	10.54
upper_hutcheson_lk	2044	3.36	8.11	133	9.70
upper_hutcheson_lk	2045	3.68	8.77	140	9.34
upper_hutcheson_lk	2075	4.97	11.02	157	12.67
upper_hutcheson_lk	2076	4.39	10.28	146	11.12
upper_hutcheson_lk	2077	4.56	10.34	164	11.86
upper_hutcheson_lk	2078	4.14	9.79	140	12.42
upper_hutcheson_lk	2079	4.89	11.01	161	11.64
upper_hutcheson_lk	2080	4.18	10.09	150	11.33
upper_hutcheson_lk	2081	4.54	10.72	159	12.55
upper_hutcheson_lk	2082	4.86	10.81	163	13.00
upper_hutcheson_lk	2083	4.37	10.32	154	11.98
upper_hutcheson_lk	2084	4.60	10.74	157	13.37
upper_hutcheson_lk	2085	4.17	9.53	140	12.17
ypsilon_lk	1989	3.20	7.74	120	10.95
ypsilon_lk	1990	2.96	7.93	97	10.77
ypsilon_lk	1991	3.11	7.68	126	9.31
ypsilon_lk	1992	3.38	7.96	140	9.77
ypsilon_lk	1993	2.73	7.35	105	8.92
ypsilon_lk	1994	3.43	9.42	114	10.14
ypsilon_lk	1995	2.92	7.69	91	11.30
ypsilon_lk	1996	3.35	8.75	128	10.74
ypsilon_lk	1997	3.16	7.97	122	9.85
ypsilon_lk	1998	3.42	8.41	113	11.34
ypsilon_lk	1999	3.08	7.96	99	10.41
ypsilon_lk	2000	3.70	9.58	133	11.57
ypsilon_lk	2001	3.64	9.47	134	11.59
ypsilon_lk	2002	3.64	10.23	114	11.85
ypsilon_lk	2003	3.58	9.47	120	12.81
ypsilon_lk	2004	2.86	6.94	114	9.25
ypsilon_lk	2005	3.62	8.42	123	11.79
ypsilon_lk	2006	3.87	10.17	132	12.21
ypsilon_lk	2007	4.28	10.47	138	12.13
ypsilon_lk	2008	3.57	9.25	131	12.05
ypsilon_lk	2009	3.62	8.89	125	11.13
ypsilon_lk	2010	4.05	9.97	138	11.69
ypsilon_lk	2011	3.69	9.68	129	12.00
ypsilon_lk	2012	4.60	11.33	141	12.83
ypsilon_lk	2013	3.92	10.18	134	11.88
ypsilon_lk	2035	4.20	10.50	141	12.14
ypsilon_lk	2036	4.21	10.12	144	11.74
ypsilon_lk	2037	4.06	9.79	142	10.78
ypsilon_lk	2038	3.75	9.10	142	10.82
ypsilon_lk	2039	4.17	10.05	149	11.58
ypsilon_lk	2040	4.19	10.46	145	12.18
ypsilon_lk	2041	3.63	8.84	141	10.72
ypsilon_lk	2042	4.31	10.33	145	11.63
ypsilon_lk	2043	4.47	10.60	156	12.41
ypsilon_lk	2044	3.97	9.61	141	11.50
ypsilon_lk	2045	4.38	10.35	142	11.22
ypsilon_lk	2075	5.76	12.82	170	14.43
ypsilon_lk	2076	5.06	11.75	166	12.70
ypsilon_lk	2077	5.54	12.35	180	13.82
ypsilon_lk	2078	4.92	11.36	169	13.99
ypsilon_lk	2079	5.93	13.31	179	13.80
ypsilon_lk	2080	5.01	11.90	159	13.52
ypsilon_lk	2081	5.34	12.31	172	14.30
ypsilon_lk	2082	5.71	12.54	174	14.72
ypsilon_lk	2083	5.17	11.93	160	13.51
ypsilon_lk	2084	5.45	12.42	169	14.97
ypsilon_lk	2085	5.08	11.58	161	14.30
